# Supplementary material for: Temporal Progression of Pneumonic Plague in Blood of Nonhuman Primate: A Transcriptomic Analysis
Source: PLoS One. 2016 Mar 22;11(3):e0151788. doi: 10.1371/journal.pone.0151788 (PMC4803270; doi:10.1371/journal.pone.0151788)
Supplement: S2 Table — *Not applicable; **No animals were euthanized at 45m; therefore no bacterial loads were detected in tissues. These same animals were euthanized at the 6h time point. ***One animal died at 72h and the other one was euthanized at 78h; so all the values in bacterial loads were enumerated at 78h euthanasia time points. (XLSX) [file pone.0151788.s007.xlsx]

## Sheet: Table S2
S2 Table. Bacterial load enumerated from different organs of infected animals. *Not applicable; **No animals were euthanized at 45m; therefore, no bacterial loads were detected in tissues. These same animals were euthanized at the 6h time point. ***One animal died at 72h and the other one was euthanized at 78h; so all the values in bacterial loads were enumerated at the 78h euthanasia time point.
Organs	Post assault time
	45m		6 h		9 h		12 h		18 h		24 h		32 h		42 h		72h-78h***
	Positive/ Total N	Avg CFU/ml	Positive/ Total N	Avg CFU/ml	Positive/ Total N	Avg CFU/ml	Positive/ Total N	Avg CFU/ml	Positive/ Total N	Avg CFU/ml	Positive/ Total N	Avg CFU/ml	Positive/ Total N	Avg CFU/ml	Positive/ Total N	Avg CFU/ml	Avg CFU/ml
Axillary lymph node	NA*	NA	0/3	0	2/3	1125	2/4	550	1/3	8650	2/4	5850	3/3	45050	2/3	250	25600000
Submandibular lymph node	NA	NA	0/3	0	2/3	10525	1/4	250	0/3	50	1/4	100	3/3	14400	1/3	50	9000000
Inguinal lymph node	NA	NA	1/3	150	1/3	1050	1/4	200	2/3	1625	2/4	3425	2/3	55450	1/3	100	19000000
Mediastinal lymph node	NA	NA	0/3	0	1/3	50	0/4	0	1/3	2000	2/4	17050	2/3	350	0/3	1200	10600
Mesenteric lymph node	NA	NA	0/3	0	1/3	75	0/4	0	2/3	675	2/4	175	2/3	965	0/3	0	10600
Spleen	NA	NA	1/3	8	2/3	22.5	2/4	167.5	2/3	17.5	3/4	30.2778	3/3	189.444	2/3	25	5.44333e+06
Liver	NA	NA	3/3	21.1111	3/3	22.2222	3/4	41.6667	3/3	22.2222	4/4	155.417	3/3	393.889	3/3	177.222	1215000
Lung	NA	NA	3/3	10.5	3/3	39.1667	4/4	495.625	3/3	77.7778	4/4	81.875	3/3	61.1111	1/3	25	2.04667e+06
Kidney	NA	NA	2/3	35	0/3	0	1/4	5	1/3	5	2/4	10	1/3	5	0/3	0	0
Urine	NA	NA	0/3	0	1/3	290	1/4	20	1/3	70	0/4	0	0/3	0	0/3	0	0
Blood	0/3	0	0/3	0	1/3	2	2/4	5	2/3	5	3/4	46.3333	3/3	198	3/3	32.3333	26000
Animals euthanized for tissue collection	0**		3		3		4		3		4		3		3		2***
