# Supplementary material for: Temporal Progression of Pneumonic Plague in Blood of Nonhuman Primate: A Transcriptomic Analysis
Source: PLoS One. 2016 Mar 22;11(3):e0151788. doi: 10.1371/journal.pone.0151788 (PMC4803270; doi:10.1371/journal.pone.0151788)
Supplement: S3 Table — This is the list of genes significantly regulated at individual time points. The values are in log2(fold change). (XLSX) [file pone.0151788.s008.xlsx]

## Sheet: Table S3
S3 Table. The GoI-Time regulation profile. This is the list of genes significantly regulated at individual time points. The values are in log2(fold change).
Time:45m		Time:6h		Time:9h		Time:12h		Time:18h		Time:24h		Time:32h		Time:42h
Symbol	Log FC	Symbol	Log FC	Symbol	Log FC	Symbol	Log FC	Symbol	Log FC	Symbol	Log FC	Symbol	Log FC	Symbol	Log FC
A2M	0.615456	41337	1.14615	ABCA2	0.805446	41341	-0.899686	41519	-0.491817	41334	-1.72356	41343	-1.74887	ABCD4	0.666173
ABCA9	0.889241	41341	0.836355	ABCA3	0.571831	41523	0.667762	41520	0.721294	41337	-1.11655	A2ML1	-0.847565	ACP6	0.450591
ABCB10	0.897408	41519	-0.45316	ABCA7	0.543484	A1CF	-0.926985	41523	-0.709879	41343	-1.07908	AACS	-0.909928	ACSBG2	-0.922775
ABCC6	1.05471	41520	-0.711229	ABCA9	0.876664	A2BP1	-0.901814	41526	-0.993142	41520	-0.665109	ABCA2	-0.85057	ACTN1	-0.715502
ABI3	-0.445003	ABCC9	0.777469	ABCB9	0.944267	A2ML1	-0.563361	A26B1	-0.82635	41520	0.861421	ABCB6	-1.00546	ACTR5	0.784367
ACBD5	0.654997	ABCG2	-0.799947	ABCC6	1.2515	AANAT	-0.91749	A2BP1	-0.755155	41522	-0.846369	ABCC1	-0.863298	ADAD1	1.17809
ACHE	0.58782	ABHD2	1.14017	ACACA	-0.607859	ABCB10	0.848152	AASS	-0.946547	41523	-1.96778	ABCC2	0.779563	ADAM15	-0.716907
ACTA1	0.920383	ACAD10	-0.72798	ACACB	1.02838	ABCB6	-0.855877	ABCA13	-1.35015	A1BG	-0.821665	ABCC3	-0.963758	ADH1B	-0.745703
ACTL7A	0.798322	ACBD6	-0.574273	ACBD4	0.479787	ABCB7	0.512466	ABCA3	1.25674	A1CF	1.13349	ABCD1	-0.857938	AGAP1	-0.74646
ADA	-0.436654	ACOX1	-0.867525	ACMSD	1.35215	ABCE1	0.883787	ABCA7	0.677687	A2BP1	1.04576	ABCD4	-0.848647	AIRE	0.68249
ADAM12	-0.652715	ACTR5	-0.649406	ACTL7B	1.32051	ABCF3	-0.694684	ABCB5	2.50457	A2BP1	1.67615	ABCF3	-0.813413	AKT3	-1.40351
ADAMTS17	0.860563	ACVR1	-1.0109	ACTR6	0.697574	ABCG8	-1.25197	ABCC11	-1.55297	A2M	1.20305	ABCG8	-1.06906	ALDH1A2	-0.754636
ADAMTSL1	-0.609821	ACVR1B	0.720429	ACYP2	1.18954	ABHD12	-1.03048	ABCD2	-0.989505	A2ML1	-0.773609	ABHD13	0.857735	ALDH3B2	0.873224
ADD2	1.16058	ADA	-0.498439	ADAM22	-0.584066	ABHD13	0.902573	ABCF2	1.07916	A4GALT	-1.65209	ABO	-0.593658	ALDH8A1	1.17272
ADH1C	0.465265	ADAMTS17	1.00257	ADAMTS16	1.22603	ACAD10	0.728556	ABCF3	0.83352	A4GNT	-1.10144	ACAA2	1.08581	ALG13	1.16503
ADI1	0.730444	ADAMTSL1	0.697333	ADAT1	0.93597	ACAD11	-0.655266	ABCG5	0.850555	AACS	-1.10767	ACAT1	0.445534	AMHR2	0.857754
ADRA2A	0.550105	ADAT1	0.641684	ADCY7	-0.841853	ACBD6	0.51236	ABHD1	1.07494	AADACL1	0.914109	ACBD3	0.716817	AMT	0.515708
ADRBK2	0.636951	ADD2	1.19862	ADHFE1	0.843353	ACE	-0.61377	ABI3BP	-1.4429	AADAT	1.46208	ACCN3	-0.937138	ANGPTL7	-0.665098
ADSSL1	1.03327	ADH7	-1.21551	ADHFE1	0.640857	ACPP	0.94182	ACACB	0.932924	AANAT	-1.02379	ACCN5	0.640767	ANK2	-0.990295
AGMAT	0.742828	ADORA3	-0.95542	ADORA3	0.750791	ACSM5	-0.670451	ACADL	-1.33838	AASS	1.92343	ACP6	0.616235	ANKFY1	1.20665
AHSA2	0.674671	ADRA2B	1.00805	ADRA1B	0.606178	ACTA2	-0.634466	ACADM	-0.601413	AATF	-0.845792	ACR	-0.825352	ANLN	-0.962276
AHSG	0.63015	ADRBK2	0.654853	AGR2	0.693032	ACTC1	-0.703538	ACAT1	-0.47987	ABCA2	-1.37719	ACSF3	-1.06268	AOC3	-0.741035
ALDOB	0.766946	AGPAT3	-0.559703	AGRN	0.879909	ACTRT2	-0.605222	ACER3	0.804706	ABCA3	0.620275	ACSS1	-1.09877	AP3B2	0.532886
ALG12	0.599525	AHCY	-0.422195	AHSG	0.74796	ADAM32	-0.653392	ACHE	0.884211	ABCA4	0.487459	ACTA1	0.669174	APOA5	0.915327
ALLC	1.51727	AIG1	-0.838437	AIM1	-0.975188	ADARB2	-0.79366	ACHE	1.06896	ABCA6	1.26025	ACTA2	-0.915376	AQP2	0.669024
ALOX15	1.48988	AIM2	0.937229	AIM2	1.24472	ADAT2	-0.665267	ACO2	-0.634317	ABCA8	1.96719	ACTC1	-1.08776	ARG1	0.927161
ALPI	-0.715219	AKT3	-0.889144	AKAP3	1.02064	ADH5	-0.727551	ACP2	-0.555184	ABCB11	1.14772	ACTL6B	-1.07039	ARL1	0.797979
AMHR2	0.658963	ALDH1A1	-0.770018	ALG12	0.888522	ADPRHL1	-0.743515	ACPL2	-0.58158	ABCB6	-1.13336	ACTR1A	-0.824081	ARL11	-0.604677
AMIGO3	0.992854	ALDH6A1	-0.782649	ALKBH6	0.739719	ADRB1	0.798206	ACR	0.834319	ABCC11	1.62562	ACTR2	0.83268	ARMC2	1.10661
AMY2B	1.02019	ALKBH5	-0.683405	AMAC1L2	0.544521	ADSL	0.552605	ACSBG1	0.939899	ABCC12	-2.40871	ACTR6	1.15003	ARMC3	-0.926541
AMY2B	0.966674	ANKRD27	-0.55199	AMN	0.900219	AGPAT5	0.740167	ACSBG2	-1.26346	ABCC2	1.50874	ADAM12	-0.884082	ARPP-21	-0.789904
AMY2B	1.0327	ANKRD37	-1.09557	ANKFY1	-1.254	AGT	-0.883777	ACSF2	2.1353	ABCC4	1.60244	ADAM19	-1.1103	ART3	-0.866316
ANKRD37	-0.64226	ANP32A	-0.827505	ANKRD37	-0.947353	AGTR1	-0.983917	ACTA1	-0.969534	ABCC8	-0.887736	ADAM20	-0.611294	ASCL4	-0.611912
ANKRD6	2.96108	ANXA3	1.46113	ANKRD53	0.682539	AGXT2	-0.883586	ACTL8	1.09028	ABCC9	-1.02352	ADAM28	0.521068	ATPAF1	0.814589
ANXA1	0.771806	APEX1	-0.708166	ANXA3	1.08317	AHNAK	0.516796	ACVR2A	0.754256	ABCD1	-1.27121	ADAM29	-1.19021	BAG2	1.00125
AP2B1	-0.592011	API5	-0.609871	APITD1	0.601649	AIF1	0.584526	ADAM11	1.21483	ABCD4	-1.10932	ADAM29	-0.633797	BAG3	-1.04586
APOA1	0.490414	APOBEC3C	0.811993	APOBEC1	0.906752	AIM2	0.986863	ADAM18	-1.16396	ABCG2	1.32075	ADAM29	-1.8138	BAGE	0.93376
APOB	0.524976	APOD	0.578204	APOBEC2	1.04476	AK7	-0.823834	ADAM21	-1.06022	ABHD10	1.53221	ADAMTS15	-1.00641	BAT1	0.768275
APOH	0.883333	ARHGEF18	-0.745299	APOC1	0.588528	AKAP14	-0.862041	ADAM28	-0.526598	ABHD13	1.27069	ADAMTS20	0.725934	BAX	-1.02353
AQP7	-0.510059	ART1	0.964395	APOF	1.23972	AKAP3	-0.769309	ADAM33	1.21845	ABHD14B	0.712234	ADAMTS3	-1.15539	BAX	-0.970568
ARHGAP12	0.970703	ASAH3	0.878831	APOM	1.13227	AKAP8	0.522215	ADAM9	-1.49913	ABHD7	0.762668	ADAMTSL1	0.687464	BET1L	0.648044
ARMC2	0.677863	ASH2L	-0.937922	APTX	1.26379	AKR1B1	0.776921	ADAMTS17	1.99628	ABI3	-0.576106	ADAMTSL1	0.586249	BHLHB9	-1.25912
ASB5	0.912864	ATXN2L	-0.586973	APTX	1.20444	AKTIP	0.619424	ADAMTS3	1.60966	ABI3BP	1.24973	ADAMTSL4	-0.864093	BLM	0.489077
ASB8	0.892264	B3GALNT1	-1.11301	ARFRP1	0.517351	ALDH1A3	-0.845779	ADAMTS5	-0.810228	ABLIM2	0.881366	ADARB2	-1.24279	BMP6	-0.883697
ASCL4	0.460986	B3GALT6	-0.545217	ARHGAP10	0.736486	ALG2	0.683264	ADAMTSL3	-0.98106	ABRA	1.52346	ADCY4	-0.9728	BRWD1	0.749744
ASTN1	0.502188	BAIAP2	-0.982981	ARHGEF10L	0.975126	ALG5	0.536737	ADARB1	2.07484	ABTB2	0.996062	ADCY9	-1.06791	BZRAP1	0.874786
ATG4C	0.79485	BAMBI	0.85487	ARHGEF19	0.478296	ALG6	0.677945	ADCK5	0.766875	ACAA2	0.855862	ADH6	-0.835233	C10orf4	0.878784
ATP1A2	0.738242	BANP	-0.612076	ARID3A	0.994574	ALKBH3	0.688839	ADCY1	-1.4985	ACAD10	0.697607	ADIPOR2	0.624344	C10orf4	1.1992
ATP4B	0.933952	BAT5	0.706283	ARL6IP6	0.918479	ALKBH7	0.452747	ADCY5	1.2878	ACAD11	1.66153	ADRA1A	0.571301	C10orf72	0.967712
ATP6	0.901463	BGN	0.70764	ASAH2	0.795646	ALPI	-0.838829	ADH1B	-1.16432	ACADM	0.605537	ADRA2A	0.727446	C10orf80	-0.947613
ATP6V1A	0.753216	BLNK	-0.770881	ASAM	0.723029	ALPPL2	-0.546825	ADIPOQ	-0.777527	ACADSB	0.613022	ADRA2B	-1.46649	C10orf81	-0.833417
ATP6V1B2	1.29498	BTBD8	0.874831	ASF1A	0.655719	AMHR2	0.670666	ADIPOR1	-0.696117	ACBD5	0.82576	ADSL	0.785983	C11orf61	0.954961
ATP6V1G3	-0.610923	C10orf111	1.30195	ATAD1	0.760369	AMMECR1	0.523017	ADK	-1.10998	ACCN3	-0.610475	AFTPH	0.689307	C12orf23	-0.839317
ATPAF2	0.660106	C10orf118	0.609553	ATG4D	0.546024	AMN	-0.740056	ADNP	-0.968982	ACCN3	-0.672021	AGBL1	0.537271	C12orf29	1.01632
B3GNT4	-0.776838	C10orf72	0.686675	B3GALT6	0.597078	AMPD1	-0.746958	ADRA1A	-0.751589	ACE2	1.52452	AGK	-0.901762	C14H11orf87	-0.894346
B3GNT8	-0.536361	C11orf31	1.09853	B3GNT7	-1.0362	ANK1	-0.945187	ADRA1A	1.4361	ACIN1	-1.06806	AGPAT2	-1.04448	C14orf108	0.72948
BAIAP2	0.635446	C14orf106	0.637679	B9D1	0.828469	ANKIB1	-0.581028	ADRA1B	0.629623	ACMSD	1.71168	AGPS	-1.03217	C14orf133	-0.529625
BAK1	-0.493168	C14orf138	1.0394	BANK1	-1.05931	ANKMY2	0.652634	ADRA2A	0.774377	ACOX2	1.23615	AGR2	-0.698487	C14orf159	0.664763
BARX1	0.562256	C15H9orf3	-0.528585	BARHL2	0.592541	ANKRA2	0.554372	ADRB3	-1.13957	ACP6	0.814545	AGTR2	0.620216	C16orf65	-1.10394
BAT5	1.08822	C16orf80	-0.582932	BAT5	0.840396	ANKRD10	0.486789	AEBP2	0.725969	ACPL2	0.600386	AGTRL1	-0.643129	C17orf46	0.64453
BBS10	0.929361	C17orf71	-0.652122	BATF2	0.788301	ANKRD12	0.829671	AGAP1	-0.904159	ACPP	-1.49933	AGXT2	-0.933343	C18orf10	1.08757
BCL11B	0.564891	C19orf61	0.662667	BCL3	0.513239	ANKRD16	-1.07591	AGMAT	0.774737	ACPT	-1.15195	AHCY	0.465441	C19orf44	0.562285
BCL2	-0.667556	C1orf130	1.13168	BEX2	0.687748	ANKRD16	1.14023	AGPAT3	-0.582817	ACSBG2	1.27191	AHNAK	0.606016	C1orf182	0.674916
BGN	0.567713	C1orf142	-0.540973	BGN	0.746005	ANKRD32	1.02924	AGPS	0.711734	ACSF3	-1.17345	AIM1	0.656682	C20orf116	-0.802447
BHMT	0.492556	C1orf163	1.35946	BHLHE40	-0.741356	ANKRD34B	-0.852069	AGXT2	0.99447	ACSL3	0.972064	AIM2	0.958479	C20orf117	0.731479
BIRC6	0.834289	C1orf35	-0.735223	BHMT	0.543913	ANKRD49	0.777945	AHRR	0.635989	ACSM2B	0.705011	AK2	-0.778408	C20orf151	-1.18345
BLOC1S3	0.608044	C1orf64	0.946071	BIRC5	0.635841	ANTXR1	-0.878615	AHSG	-0.659541	ACSM3	1.78574	AKAP10	-0.819823	C20orf54	1.06162
BMP6	0.959932	C1orf94	1.22348	BLM	-0.698743	ANXA13	-0.908848	AICDA	1.0837	ACSM3	-1.56563	AKAP7	0.81998	C20orf75	-0.728712
BNIP1	0.506127	C1orf95	0.929055	BMPR2	0.895908	ANXA7	0.496894	AIFM2	-1.13378	ACTA1	1.28999	AKT2	-0.696921	C21orf7	0.763094
BRWD1	0.901855	C20orf151	1.7747	BRPF1	-0.658486	AOC3	-0.611018	AIRE	0.805611	ACTC1	0.834648	ALAD	-1.07712	C22orf30	-0.790287
BSPRY	-0.64628	C20orf202	0.935585	BSND	0.98663	AP3M1	0.657409	AK5	-1.58809	ACTL6B	-1.51276	ALDH2	-0.55991	C3orf35	-0.96781
BTBD14B	-0.517784	C20orf77	0.975374	BTK	-0.878371	AP3S1	0.596124	AKAP13	-0.91979	ACTL7B	1.48618	ALDH3B1	-1.04356	C4BPB	1.02082
BTNL8	0.667615	C21orf7	0.965004	BTN2A2	0.702692	APIP	0.599799	AKAP3	-0.704338	ACTN4	-1.30348	ALG12	-0.876932	C4orf17	-0.760103
C10orf116	0.777685	C3orf31	-0.798189	C10orf11	0.87764	APITD1	0.733157	AKAP6	-0.570224	ACTRT2	0.65627	ALKBH4	-1.32424	C4orf26	1.83665
C10orf47	0.538013	C4orf14	-0.577289	C11orf61	-0.758893	APOBEC2	-0.724318	AKR1D1	-2.02336	ACVR1	0.716721	ALKBH8	-1.59534	C5orf28	-0.88336
C11orf31	0.805957	C4orf20	-1.09139	C12orf42	1.10594	APOBEC3G	0.817106	ALDH1A1	-1.30856	ACVR1B	-0.719966	ALOX5	-0.791251	C6orf118	-0.822947
C11orf45	0.628256	C6orf168	1.08205	C12orf63	-0.5927	AQP1	-0.729964	ALDH2	-0.762329	ACVR1C	1.61399	ALPI	-0.914495	C6orf32	1.71757
C11orf49	0.632265	C6orf206	0.836258	C14orf148	0.675694	AQP7	-0.73988	ALDH3B2	1.42104	ACVRL1	-0.787451	AMHR2	1.02777	C6orf81	-0.8092
C12orf10	-0.434294	C6orf60	-0.982638	C14orf68	0.778258	AQP7	-0.589582	ALDOB	-1.09319	ACYP2	1.49667	AMN	-1.08153	C7orf54	1.05332
C12orf35	1.15948	C8orf76	-0.823843	C14orf82	-0.849956	AQP8	-0.759867	ALG11	0.693449	ADA	0.699785	AMOTL2	-0.811987	C9orf163	-0.928382
C12orf59	-0.64566	CACNA1S	0.537026	C14orf83	0.524395	ARF6	1.10737	ALG13	0.995781	ADAM10	1.04163	AMPD3	-0.807555	C9orf19	-1.05944
C13orf16	0.830008	CANX	-0.538227	C15orf17	-0.89898	ARHGEF11	-0.690385	ALG3	1.35976	ADAM11	-0.841806	AMZ2	0.987329	C9orf66	-0.778569
C13orf21	-0.885695	CAPN3	0.766896	C16orf45	-0.719884	ARHGEF16	-0.565766	ALMS1	-0.834222	ADAM12	-0.802438	ANAPC4	0.765554	C9orf7	0.661999
C14orf106	0.662936	CCBL1	1.04492	C17orf66	-1.08717	ARHGEF7	0.69902	ALOX15	1.46129	ADAM19	-1.02879	ANG	0.535905	C9orf84	-0.961292
C15orf2	0.545209	CCBL2	-1.02203	C19orf21	0.771079	ARIH2	0.523065	ALS2CR11	-0.624481	ADAM2	0.773459	ANKMY1	-0.626278	CA13	-1.09732
C16orf45	-0.640747	CCDC126	1.16972	C19orf35	0.815248	ARL14	-0.80124	ALS2CR4	-1.39883	ADAM23	-1.87843	ANKMY2	0.91519	CA2	1.38324
C17orf82	0.677801	CCDC15	1.54287	C19orf39	0.817317	ARL3	-0.670412	ALX3	-0.834418	ADAMDEC1	1.50259	ANKRD12	1.0458	CAB39L	-0.906653
C19orf18	0.627534	CCDC158	-0.6799	C19orf40	0.49814	ARL5A	0.802995	AMFR	-0.973497	ADAMTS1	2.01764	ANKRD25	-1.22272	CACNA1G	-0.875406
C19orf54	-0.65815	CCDC33	0.743576	C19orf44	0.546522	ARL6	-0.688952	AMHR2	1.48994	ADAMTS3	0.956422	ANKRD28	-1.07593	CALR3	-1.20689
C1orf102	0.522905	CCDC97	-0.676243	C19orf61	0.591701	ARMC3	-0.749394	AMMECR1	1.11651	ADAMTS9	1.10789	ANKRD49	0.957363	CAMK1G	-0.933102
C1orf130	1.06075	CCL1	0.570903	C1orf113	-0.895542	ARMC8	0.884101	AMOTL1	-0.834555	ADAMTSL4	-1.57384	ANKRD53	-1.10748	CAV1	-0.987827
C1orf25	0.698408	CCNB1IP1	-0.73191	C1orf127	1.21853	ARSA	0.609576	AMOTL2	0.690004	ADC	1.00333	ANKRD54	-0.686883	CCDC106	0.793057
C1orf55	0.964759	CCS	0.882295	C1orf182	-0.649202	ARV1	0.764123	AMPD1	0.80175	ADCY1	1.2185	ANTXR1	-1.048	CCDC142	0.728603
C1orf66	-0.662446	CD200R1	-1.45372	C1orf212	-0.599431	ASAH2	-0.674477	AMPD2	-0.704904	ADCY10	1.26215	ANTXR1	0.608977	CCDC24	0.59749
C1orf91	-0.727867	CD200R1	-0.713133	C1orf65	1.01238	ASH2L	0.777986	AMY2B	-0.88566	ADCY3	0.78957	ANXA1	0.866681	CCDC32	0.558215
C1S	0.893447	CD3D	0.682706	C1QC	1.05593	ASMTL	0.627691	AMY2B	-0.891339	ADCY4	-0.98891	AP1M2	-0.721482	CCDC76	1.03714
C20orf32	0.743181	CDK2AP2	-0.533667	C1QTNF2	-0.559662	ATAD5	0.645921	ANAPC2	0.605583	ADCY7	-1.50984	AP1S2	0.710156	CCL11	-0.851212
C20orf67	-0.508996	CDKN2D	0.675163	C20orf160	0.835166	ATG10	0.874658	ANG	-0.512538	ADD2	-1.20052	AP3D1	-0.589189	CCL2	-0.912282
C21orf7	0.781235	CDR2	-0.737899	C20orf165	0.620889	ATG3	0.864277	ANGPTL1	-1.08329	ADH1C	1.15639	AP3M1	0.763159	CD180	-0.771602
C4B	0.589376	CEACAM5	0.755722	C21orf2	0.909106	ATP10D	0.829013	ANGPTL7	-2.01432	ADH4	1.79312	AP3S1	0.588505	CD22	0.596515
C5orf23	0.823802	CECR5	-0.452465	C22orf36	0.709324	ATP11B	0.726092	ANKRA2	0.752135	ADH5	1.57035	AP4B1	0.647086	CD302	-1.22807
C5orf34	0.672104	CHAC2	1.16593	C3orf22	-0.728826	ATP1B1	-0.593853	ANKRD17	0.826945	ADH6	-0.795456	APBB2	0.608469	CD40	0.478584
C6orf145	0.741946	CHFR	0.79843	C3orf26	1.0311	ATP1B3	1.09216	ANKRD44	2.77929	ADHFE1	1.73969	APC	-0.952954	CD96	1.02915
C6orf168	0.988368	CHKA	-0.780327	C3orf30	0.601772	ATP2B4	0.629175	ANKRD45	0.723111	ADIPOR2	0.525383	APC2	-1.09577	CEBPG	-1.08356
C6orf195	-0.596319	CHRM1	0.849167	C4orf31	1.26648	ATP5C1	0.658751	ANKRD50	-0.567462	ADK	1.21942	APITD1	0.912736	CEP70	0.92286
C6orf32	-0.72974	CHRNA2	0.747017	C6orf106	1.09783	ATP6V1E2	-0.704683	ANKS1B	-0.997703	ADORA2A	-1.11187	APLN	-0.807698	CEP76	0.683858
C7orf41	0.647089	CHRNB1	-0.70855	C6orf166	0.846169	ATP6V1G3	-0.781216	ANLN	-1.20625	ADRA1A	-1.1782	APOB48R	-0.530301	CES3	0.710687
C7orf46	1.00658	CHST14	0.867753	C6orf168	1.04861	ATP8B2	-0.935151	ANP32E	-1.21062	ADRA1A	0.679541	APOC3	0.515815	CFHR1	0.922329
C8orf30A	-0.894774	CHST2	1.99972	C6orf195	0.653908	ATP8B3	-0.647522	ANPEP	-0.914167	ADRA1D	-1.2049	APPBP1	0.811775	CFTR	0.752361
C8orf59	0.803441	CHSY1	0.907402	C6orf35	0.72222	ATPAF2	0.601112	ANXA13	-1.87709	ADRA2B	-1.14863	AQP11	-1.21791	CHMP4C	-0.905757
C8orf79	0.800245	CISH	-0.785817	C6orf97	-0.853935	ATPBD1C	0.754526	ANXA7	-0.860946	AFM	1.81644	AQP2	-0.766667	CHRDL2	-0.779556
C9orf138	-0.733608	CKAP5	-0.601904	C8orf31	0.533266	ATR	0.83633	AOC3	-1.40443	AGAP1	1.82908	AQP7	-0.504203	CLCF1	0.760897
C9orf140	-0.590657	CKLF	0.545841	C9H10orf54	1.0383	AXL	-0.837658	AP1G1	-1.00879	AGPS	-0.881119	AQP7	-0.464949	CLDN23	-0.967819
C9orf142	-0.598534	CLEC10A	-0.59826	C9orf128	1.34882	AZI2	0.690679	AP1M1	-0.507988	AGR3	2.66157	ARC	-0.788884	CMTM5	-1.22155
C9orf37	-0.820187	CLEC1B	1.06933	C9orf89	0.695653	B3GALT4	0.606677	AP2A1	1.33145	AGT	1.30482	ARGLU1	1.37689	CMTM8	1.28594
CA1	1.2552	CLEC4D	2.02435	CA10	0.811338	B3GALT6	1.00709	AP2A2	-0.754379	AGTRAP	-0.899163	ARH	-0.673924	CNGB3	0.880846
CA10	0.708719	CLTC	-0.859285	CA5A	0.943815	B3GNT2	0.545506	AP2B1	0.721735	AGXT2L2	-0.999087	ARHGAP12	1.00842	CNP	-0.711997
CA9	0.57097	CMTM3	1.1447	CACNA1E	-0.794528	B3GNT2	0.602701	APBA3	0.690679	AGXT2L2	-0.945612	ARHGAP22	-0.895106	CNPY2	0.61144
CACNG5	-0.641343	CNDP2	-0.546206	CACNA1H	0.680941	BAT2	-0.591185	APBB2	-1.09037	AHSG	0.7977	ARHGAP28	-0.790005	CNTNAP3	0.835068
CAMK1D	0.518833	CNKSR3	1.42052	CACNA1S	0.641147	BBS7	0.977415	APCS	-0.828764	AIFM1	0.973661	ARHGEF10L	-0.941784	COL11A2	0.583728
CAMK2N1	0.921202	COG3	-0.91437	CACNB3	1.61047	BCAT1	0.809932	APOBEC3F	1.73008	AIFM2	1.58141	ARHGEF3	1.03911	COL17A1	0.730266
CAMKK1	-0.497936	COG8	-0.520226	CACNG1	0.997511	BCAT2	0.562681	APPL1	-2.06082	AIG1	1.02145	ARHGEF7	0.980379	COL4A6	-0.832077
CASP7	0.889092	COLQ	0.780203	CALCB	0.880627	BCKDK	-0.483473	APTX	1.34343	AJAP1	1.06517	ARHGEF9	0.785306	COL5A1	-0.928383
CAV3	0.623772	CPA3	-2.04503	CAMK1D	-1.34511	BCL11B	0.637469	APTX	1.31989	AK2	-0.672645	ARID1A	-0.91634	CORO2B	-0.727586
CC2D2B	0.763702	CPA5	-0.537158	CAMTA1	1.28332	BCL2L11	-0.564808	AQP1	-1.44737	AK3L1	1.01552	ARID3A	-0.670803	CORO6	0.806425
CCDC134	0.589319	CPOX	-0.907059	CAPN3	1.00858	BCL7B	0.804713	AQP12A	0.709224	AK5	1.13691	ARID4A	0.607078	COX11	0.76426
CCDC141	-0.655783	CR2	-1.47433	CAPN6	0.930101	BCOR	0.615221	AQP8	0.829269	AKAP1	0.583093	ARID4B	1.19734	CPB2	1.00688
CCDC15	1.30518	CREB3L2	-1.23453	CAPN9	0.582348	BDP1	0.922755	AQR	-0.623613	AKAP12	1.54754	ARID5B	-1.09285	CSF1R	-0.67982
CCDC33	0.765456	CRISPLD2	1.0656	CARD14	0.760248	BECN1	0.413826	ARC	0.733075	AKAP13	-1.23977	ARL13A	-0.894666	CTGLF3	0.638795
CCDC46	0.914	CRMP1	-1.58357	CASP10	-0.887179	BET1	0.836675	AREG	-1.4044	AKAP3	1.18493	ARL6IP5	0.840426	CYP2W1	1.23449
CCDC47	0.859756	CRTC3	-0.829033	CASP7	1.13313	BICD2	1.02014	ARF3	-0.581211	AKAP7	0.914618	ARMC2	0.812895	DAZL	-0.808491
CCDC91	0.921634	CSF2	0.823476	CBFA2T3	0.658244	BIRC7	-0.725602	ARF6	-1.30988	AKAP8	0.586834	ARMC6	-0.59576	DDIT4	-0.727576
CCDC98	0.677789	CSF2RB	0.88834	CBLL1	-0.893443	BLR1	0.871043	ARFGAP1	0.440301	AKAP9	1.53327	ARPP-19	-1.06494	DDO	-0.919777
CCL14	-0.500239	CSRP2BP	-1.24142	CBS	1.06671	BMP4	-0.83559	ARHGAP10	0.985814	AKAP9	-1.23159	ARRDC2	-0.906917	DDR2	-1.01063
CCNYL1	0.671314	CSTF2	-0.751992	CBX8	0.984621	BOC	-0.77738	ARHGAP11A	1.59777	AKR1D1	1.58211	ARS2	-0.800133	DHX57	-0.557506
CCR9	-0.540273	CUL4B	0.864394	CCDC22	0.566804	BRD7	0.722309	ARHGAP17	-0.614176	AKT3	-2.12274	ARSB	-0.928897	DKFZp434B1231	0.80025
CD47	1.01378	CUX1	0.848751	CCDC33	0.760825	BRF1	0.531657	ARHGAP21	-0.679984	ALB	0.993481	ART1	-1.41965	DLC1	-0.945641
CD8B	0.976593	CYFIP2	-0.949229	CCDC46	1.32124	BRI3BP	0.705523	ARHGAP29	-0.987352	ALDH1A2	1.04977	ASAHL	-1.08381	DLEC1	-0.744203
CDRT1	1.45972	DARC	-0.722432	CCDC8	-0.771521	BRPF1	-0.613699	ARHGDIG	0.823565	ALDH1A3	1.7674	ASB18	-0.94717	DMP1	0.956367
CDX2	0.881993	DCPS	-0.71317	CCNE2	-0.948352	BRWD1	0.642805	ARHGEF16	0.618185	ALDH1B1	1.06759	ASCL3	-2.01968	DNAJC14	0.519432
CENPC1	0.773405	DDIT3	0.789573	CCNJ	0.865626	BRWD1	1.00677	ARHGEF9	-1.33329	ALDH5A1	1.14875	ASCL4	0.556503	DNAJC17	0.952291
CENPE	0.893299	DDIT4	-0.842783	CCR8	-0.604768	BSPRY	-0.542897	ARID4A	0.515065	ALDH6A1	1.05798	ASGR2	0.815097	DNMT1	-0.627338
CENPK	1.22971	DDX12	-0.771338	CD276	0.456665	BTF3L4	0.905043	ARL14	-0.993904	ALDH8A1	1.39012	ASPH	0.78448	DOCK10	-1.04172
CES2	0.484923	DDX17	1.24717	CD40LG	-1.09555	BTLA	1.00247	ARL4A	-1.59463	ALDOB	0.774456	ASPSCR1	-1.04502	DPP8	0.641389
CFH	0.549399	DDX19B	-0.585448	CDC2	1.00057	BUB3	0.630851	ARL4C	-2.32215	ALG10	0.744506	ASTN2	-1.09772	DPY19L1	-0.730222
CGRRF1	0.790197	DDX47	-0.709731	CDR2	-0.654981	BUB3	0.567025	ARL6IP6	0.987929	ALG11	0.886857	ASXL2	0.915009	DPY19L4	0.634295
CHD6	0.682989	DDX50	-0.534611	CDT1	1.02356	BXDC2	0.95863	ARMC2	1.06277	ALG13	1.8185	ASZ1	0.665779	DUB3	1.05422
CHGB	0.952917	DERA	-0.646646	CDY2A	0.925159	BXDC5	0.580293	ARMC3	-1.87683	ALG14	1.55639	ATG16L1	0.69219	DYNC1H1	0.583148
CHMP1B	0.533825	DFFA	0.715158	CFB	-1.29612	C10orf56	-0.6005	ARMC5	0.819893	ALKBH1	-0.565941	ATG9A	-1.00229	DYNC2LI1	1.61221
CHN2	0.760451	DHDDS	-0.630541	CHAT	0.693802	C10orf78	1.12295	ARMC7	-0.631263	ALKBH4	-1.21445	ATP1A1	0.652336	DYRK1B	-1.11757
CHST14	1.16004	DHRSX	-0.599502	CHCHD5	0.863663	C10orf88	0.983834	ARPM1	-1.01181	ALKBH8	-1.4101	ATP2A3	-0.711903	EBNA1BP2	0.967773
CKAP2L	0.786767	DHX57	0.480946	CHCHD6	0.644845	C10orf97	0.790776	ARPP-21	-1.88364	ALMS1	-0.71661	ATP2B1	1.00146	EDG7	0.820289
CKLF	0.835127	DIMT1L	-0.75293	CHI3L2	0.570097	C11orf48	0.548189	ARR3	0.605843	ALOX15B	-1.47502	ATP2B4	0.841882	EFNA4	0.676679
CLCF1	0.782726	DKC1	-1.00901	CHL1	1.20935	C11orf56	0.728666	ARRDC4	1.14382	ALPK2	-0.440527	ATP5C1	0.772701	EFNA4	0.673478
CLCN6	0.826398	DNAH1	1.45301	CHMP1A	0.653177	C11orf57	0.766354	ARSD	0.64603	ALPPL2	-0.799187	ATP5G3	0.779935	EFNB3	0.64328
CLDND1	-0.771498	DNAJA3	-0.703547	CHST8	0.681439	C11orf66	-0.739936	ARSI	-0.636724	ALS2	1.40714	ATP6AP1	-0.798482	EHBP1	0.537913
CLEC4E	-0.72422	DNAJC10	0.785427	CKAP2L	0.718992	C11orf73	0.747897	ARSJ	-0.685215	ALS2CR12	-1.13209	ATP9A	-1.16661	EHD1	-0.886806
CLMN	0.803846	DNAJC19	1.17035	CKAP5	-0.535928	C11orf75	0.639161	ARSK	-2.01336	AMACR	0.897566	ATPBD1C	1.07016	EIF5B	0.484305
CMBL	0.752426	DNAL4	-0.472101	CKLF	0.917183	C12orf29	1.02999	ART3	-1.49182	AMDHD1	0.882672	ATRX	0.777322	ELA1	0.981652
CMTM3	0.932311	DNASE2B	-0.871288	CLCA3	-0.542403	C12orf32	0.612303	ASAH2	1.03547	AMIGO2	-1.38611	AUTS2	0.777051	ELAVL3	0.955006
CNGB1	-0.588653	DNMT1	-0.596842	CLDN8	-0.868316	C12orf4	0.660118	ASAH3	1.15882	AMN1	0.807129	B3GAT3	-0.66456	ELK4	0.624609
CNOT1	-0.542522	DOK6	1.38119	CLDND1	-0.647746	C12orf53	-0.868679	ASAM	1.3025	AMOTL2	-0.863859	B3GNT2	0.777002	EML1	-0.730815
CNTD1	0.739259	DONSON	-0.917143	CLEC11A	0.748084	C13orf21	-0.777964	ASB11	0.778534	AMPD1	1.40937	B3GNT2	0.646107	ENOX1	-0.840794
COIL	0.957459	DPM1	0.608104	CLEC1B	1.02601	C13orf7	0.853707	ASB14	-0.888197	AMPH	1.24705	B3GNT8	-0.883919	ENSA	0.777406
COL11A1	1.01275	DPP3	-0.543284	CLIC2	1.13232	C14orf1	-0.675326	ASB15	-0.949016	AMT	0.540144	B4GALT2	0.547163	EP400	0.762131
COL4A1	0.904332	DPYSL2	-0.792748	CMTM8	1.21382	C14orf100	0.829276	ASB9	-2.06304	AMTN	-0.910579	B4GALT6	0.901583	EPB41L4A	0.837961
COL9A2	0.572548	DTNA	1.15273	CNOT10	-0.711074	C14orf101	0.787433	ASGR1	-1.00076	AMY2B	1.28998	BAGE	0.875816	EPHB1	-0.902388
COLEC12	0.771369	DTNBP1	-0.641914	CNOT7	-1.01757	C14orf138	0.691851	ASGR2	-0.681655	AMZ2	0.843526	BAIAP2L2	-0.728221	ERGIC1	1.02973
COMP	0.792323	DTX1	-0.927307	COL14A1	1.00254	C14orf2	-0.809354	ASPN	-2.06785	ANAPC10	1.20534	BANF1	-0.791481	ESCO1	0.684078
COPS8	-0.446605	DUOX2	0.807804	COL4A1	1.00675	C14orf32	0.561493	ASTN1	0.915027	ANAPC11	-0.866318	BAP1	-0.706324	ESSPL	-0.547797
COX7B	1.24212	DYRK2	-0.720653	COL8A1	-0.910293	C14orf45	-0.929405	ASTN1	-1.34389	ANAPC2	-0.779745	BBS12	0.674877	ETAA1	0.85293
COX8A	0.45804	E2F3	0.544025	COLEC12	0.956055	C14orf80	0.453798	ASXL1	0.789715	ANAPC4	0.623506	BBX	0.928433	FAM126B	-1.06893
COX8C	1.6115	EFNA5	-0.740712	COLQ	0.813046	C14orf94	0.514219	ATAD5	1.56943	ANG	0.886714	BCAP29	-1.091	FAM14B	0.646009
CP	0.753179	EFTUD1	-0.764768	COMP	1.37927	C15orf17	0.68482	ATG9B	0.538695	ANGEL1	0.587395	BCAT2	0.558093	FAM20A	-1.11038
CPA1	0.601755	EIF2B2	-0.685905	CORO1C	-0.735029	C15orf2	-0.563717	ATOH7	0.833142	ANGPT1	-0.542701	BCKDHB	0.740531	FAM50A	0.620401
CPA2	0.43144	ELFN2	0.711366	CPEB2	0.98491	C15orf24	0.526509	ATP10A	-0.827937	ANGPT2	-1.34866	BCL11B	0.922759	FAM5C	-0.864595
CPA3	-1.18093	ELL2	-0.621621	CPLX1	0.701292	C15orf39	-0.644848	ATP11A	-0.875502	ANGPT4	-0.780895	BCL2L1	-1.27133	FAM70A	-1.0496
CPA5	-0.455583	EMR1	1.10479	CPN2	0.591932	C16orf30	0.992888	ATP1A1	-0.617986	ANGPTL1	1.26946	BCL2L11	-0.693544	FAM9A	-0.944349
CPEB2	-0.79869	ENSA	1.1755	CPSF3	-0.567949	C16orf54	0.930054	ATP2A1	0.719411	ANGPTL3	1.33396	BCL7B	0.753502	FAT4	-0.610448
CPM	-0.536869	EPB41	1.0858	CRK	0.745307	C16orf57	0.648021	ATP2B4	1.48422	ANK1	-0.969058	BCOR	-1.02507	FBXL14	0.783151
CPNE1	-0.421803	EPB41L3	-0.600908	CRYGB	-0.605223	C16orf62	0.766193	ATP2C1	-0.734618	ANK2	1.77551	BDP1	1.00411	FBXO5	0.872283
CPNE8	0.937232	EPB41L5	0.98873	CRYGD	0.972877	C17orf56	0.521839	ATP4B	1.04188	ANK3	1.51473	BEND6	0.549931	FCRL2	0.737082
CREBBP	0.548331	EPHA5	0.727542	CSF2	0.90114	C17orf58	0.688919	ATP6	-1.45188	ANKK1	-1.73296	BET1	0.957941	FCRL2	1.12694
CRLF2	-0.839605	EPN2	0.884909	CSF3	0.820007	C17orf61	0.776793	ATP6V1C2	0.850789	ANKRD1	2.14489	BFSP2	-1.29992	FGFR1OP	-0.560215
CSHL1	0.688532	F2RL1	0.876691	CSF3R	1.04061	C18orf21	0.588813	ATP8A1	-0.581312	ANKRD11	0.916989	BIRC4	1.26068	FGG	0.895003
CTGLF3	-0.504575	FAM102A	-0.914559	CSH1	0.671007	C18orf25	0.531868	ATP8A2	1.61231	ANKRD12	0.951319	BMI1	0.865911	FHIT	0.854006
CTPS	0.862923	FAM129A	0.701259	CSHL1	0.568026	C19orf25	-0.668268	ATPBD4	0.656122	ANKRD13C	1.03153	BMP1	-0.678223	FKBP1A	-0.652549
CTRC	0.799069	FAM130A1	-0.603895	CST9L	0.77211	C19orf28	0.591891	AXIN2	-1.11637	ANKRD16	0.945096	BNIP1	0.695718	FLJ20674	-1.00528
CTSF	0.768499	FAM26F	-1.86976	CTRL	0.785155	C1D	0.78308	AXUD1	-0.711534	ANKRD17	1.00396	BPHL	-0.903279	FLJ25006	0.819139
CTSL2	-1.23993	FAM57A	1.15269	CTTNBP2	-0.856883	C1GALT1C1	-0.592695	AZI1	1.01612	ANKRD2	-0.612025	BPTF	0.881	FLJ32658	0.555189
CXorf20	0.599003	FANCE	-0.567718	CUBN	0.934452	C1orf103	0.702105	B3GALNT1	0.969966	ANKRD23	1.18159	BRD1	0.653487	FLJ35220	-0.743215
CXorf26	0.994494	FARP1	0.774838	CUL2	0.516982	C1orf108	-0.572566	B3GALNT1	-1.31173	ANKRD27	0.919919	BRD4	-0.747167	FLRT2	1.02583
CXorf34	-0.892388	FBXO27	-0.797415	CXCL13	1.4282	C1orf109	0.802698	B3GALT2	-1.21496	ANKRD34B	1.4169	BRIP1	0.528887	FRMPD1	1.02159
CYP1A1	0.657692	FBXO34	-0.802814	CXorf15	-2.08313	C1orf123	0.567253	B3GALT5	-1.07214	ANKRD38	-0.619767	BRWD1	1.42138	FSD1L	0.703557
CYP2A7	0.496802	FBXO4	-0.765134	CYB561	0.554026	C1orf131	0.495426	B3GALT5	-1.09364	ANKRD41	-1.38717	BSG	-1.45574	FSIP1	-0.758977
CYP4Z1	0.791711	FBXW9	-0.603237	CYBASC3	0.914156	C1orf156	0.946774	B3GNT3	-0.621722	ANKRD42	-1.13741	BSPRY	-0.852746	FUT3	-0.930739
CYP8B1	-0.623468	FCAR	0.731051	CYP21A2	0.767099	C1orf174	0.81218	B3GNT7	0.67539	ANKRD43	-0.605703	BTAF1	0.913365	FXYD3	0.885816
DARC	-0.59928	FDFT1	-0.592786	CYP4V2	0.97125	C1orf182	-0.726047	B4GALNT1	0.753357	ANKRD46	0.833703	BTBD1	0.724488	FZD1	-1.28435
DAZAP1	-0.642591	FEM1C	0.821827	DAPK1	0.802927	C1orf19	0.881178	B4GALNT2	0.779611	ANKRD49	1.31568	BTG3	0.706185	GAS2L3	0.670654
DBNL	-0.519783	FGFBP3	0.847428	DARC	-0.85586	C1orf21	-0.690531	B4GALNT3	0.641618	ANKRD57	2.01741	BXDC5	0.698833	GBX2	0.646554
DCDC1	-0.568425	FLJ10769	-1.17231	DAZL	-0.867822	C1orf26	-0.610589	B4GALT1	-0.760126	ANTXR1	2.03961	C10orf111	-1.39399	GCK	0.708256
DDB2	-0.531533	FLJ11151	-0.838688	DBN1	0.849269	C1orf41	0.899229	B4GALT6	-1.27071	ANTXR2	-1.35677	C10orf46	0.69698	GEN1	1.22286
DDEFL1	-0.427114	FLJ14154	-0.507778	DCLRE1A	0.795107	C1orf51	-0.978395	B4GALT7	0.786708	ANXA10	1.90105	C10orf55	0.715124	GFRA1	-0.90756
DDOST	0.565366	FLJ45983	-0.727799	DDOST	0.481219	C1orf56	1.38946	B9D1	1.04572	ANXA13	1.59747	C10orf56	-0.473986	GGA1	-0.877759
DDX43	0.871422	FLT1	0.611982	DDR2	0.708912	C1orf89	0.733359	BAI3	-2.18356	ANXA4	0.866748	C10orf65	-1.17519	GMNN	0.703723
DEFB108B	-0.422084	FTSJ1	-0.645101	DEFB119	0.972061	C1QTNF9	-1.13027	BAIAP2	1.14137	ANXA8L2	0.750155	C10orf72	-1.04448	GMPPB	0.668286
DEFB119	-0.55167	FUBP1	-1.34539	DENR	0.9457	C1RL	-0.939845	BAMBI	-0.906737	AOC2	-1.26842	C10orf78	1.14475	GNA15	-1.10529
DENND1A	-0.774989	FUT2	0.773632	DFFA	0.681323	C20orf10	-0.638452	BARHL1	0.701479	AP1G2	-0.626212	C10orf82	-0.848876	GNAZ	-0.927669
DGAT2L6	-0.663565	FUT7	1.03692	DHRS2	0.584725	C20orf30	0.652343	BARHL2	0.791889	AP2A1	-1.02109	C10orf88	0.824726	GOSR2	0.549059
DGKQ	-0.894698	FXYD1	0.794731	DKFZP434O047	0.753569	C20orf4	0.574223	BAT1	0.794438	AP2M1	-0.553161	C11orf53	-1.17034	GPBP1L1	-0.62356
DHX40	0.514423	FZD1	1.28871	DKFZP564O0823	0.99279	C20orf79	-0.643226	BAT2	0.937084	AP4S1	-0.872156	C11orf63	-0.838631	GPCPD1	0.638478
DIDO1	0.937449	GABPB2	-0.739725	DLC1	0.854087	C20orf85	-0.722529	BAZ1B	-0.800416	APBA1	-1.00094	C11orf66	-0.924726	GPR171	0.912001
DIO2	0.837431	GALNT11	-0.656261	DMN	1.33485	C2orf28	0.538636	BAZ1B	-0.731047	APC2	-1.5124	C11orf73	0.928993	GPRC6A	-0.734144
DMBT1	0.683136	GBP2	-0.952968	DNAH1	1.18625	C2orf37	1.16985	BBS12	-0.602864	APCDD1	1.3397	C12orf26	0.528148	GREB1	-0.63081
DMD	0.632809	GCDH	-0.549225	DNAH11	0.854188	C2orf47	0.591846	BBS5	-0.967298	APIP	0.66898	C12orf29	1.33325	GRK4	0.890561
DMPK	-0.765602	GCN5L2	-0.654259	DNAJA3	-0.599851	C2orf51	-0.767053	BCL11B	-0.869167	APOA1	0.718552	C12orf32	1.12345	GSTA3	0.827461
DNAH3	0.906507	GEMIN8	-0.819311	DNAJB1	-1.08465	C2orf53	-0.800633	BCL2	0.856421	APOA1BP	0.916092	C12orf35	0.928882	GSTCD	1.18382
DNAJB1	-0.659731	GFI1B	1.16105	DNAJC10	0.839073	C2orf55	-0.811073	BCL2L11	0.79464	APOA5	0.914255	C12orf36	-0.773881	GTF2A1L	-0.703859
DNAJB14	0.97251	GFPT1	-0.765092	DNM2	0.63342	C3orf59	-0.651486	BCL7B	-0.695791	APOB	0.738958	C12orf4	0.751066	GTF2IRD2	0.83451
DNAJC10	0.909755	GGT1	0.908253	DNMT3L	0.843086	C4orf27	0.689314	BCMO1	-1.55128	APOB48R	-0.561399	C12orf41	0.508138	GYG2	1.79479
DNAJC12	-0.834126	GH1	0.875288	DNTT	-0.494138	C4orf30	0.696448	BEND6	-0.654396	APOBEC2	1.51497	C12orf59	-1.15562	H2AFY2	-0.430048
DNMT3L	0.744609	GH2	0.968987	DPH1	0.604099	C4orf31	-0.877808	BEST4	-1.24842	APOBEC3C	-1.64767	C13orf7	0.810721	HACL1	0.850743
DRD1	0.739746	GIMAP8	-0.876673	DPM1	0.654883	C5orf15	0.780256	BGN	0.678638	APOBEC3D	-1.02034	C14orf1	-0.8171	HAGHL	0.545786
DSN1	-0.538016	GJD2	0.752146	DSCR10	0.722124	C6orf105	1.0605	BHLHB3	-1.18468	APOBEC3F	-2.00161	C14orf100	0.787233	HEYL	0.719393
DTNA	1.20729	GLS	-0.67593	DTNA	0.972463	C6orf130	0.593436	BHLHB8	0.837704	APOBEC4	-0.667808	C14orf108	0.79921	HHLA3	-0.50364
DUSP5	-0.820629	GNAQ	1.74624	DUSP16	0.96846	C6orf211	0.840309	BHLHE40	-0.833246	APOC1	0.593428	C14orf118	-0.910797	HIP1R	0.719528
EBNA1BP2	0.838159	GNAQ	1.12277	DUSP5	-1.16478	C6orf65	-0.838163	BIRC4	1.17524	APOC3	0.643804	C14orf124	-0.509989	HIRA	-1.32984
ECE2	0.894017	GNG11	1.21353	DYNC1LI1	1.07848	C6orf85	-0.765071	BIRC7	0.7747	APOF	1.32491	C14orf129	-1.22259	HIST1H3A	-0.743509
ECOP	-0.563463	GORASP2	-0.736691	DYNC2LI1	1.11991	C7	-0.88099	BLCAP	-0.802767	APOH	1.33838	C14orf138	0.741459	HIST1H3B	-0.833362
EDG6	-0.775474	GPR115	-0.648577	EDNRB	1.1505	C7orf20	0.693666	BLID	-1.87708	APOL4	-0.688676	C14orf140	1.0367	HIST1H3G	-0.981982
EFCAB2	0.894999	GPR119	0.961351	EFNA3	0.794861	C7orf23	0.680616	BLK	0.697007	AQP12A	1.09251	C14orf178	0.672255	HIST1H4A	0.653009
EFNA3	0.544032	GPR65	1.04719	EFNB2	-0.53131	C7orf34	-0.701023	BLM	0.567478	AQP4	2.20803	C14orf32	0.626405	HK3	-0.574072
EIF2B3	1.12571	GRIK2	-0.586645	EFTUD2	-0.513495	C7orf43	0.659434	BLOC1S2	-0.8631	AQP5	1.92584	C14orf37	0.983856	HMOX1	-0.796105
EIF2B5	0.598211	GRK1	1.5249	EIF1AX	1.13038	C7orf46	0.795566	BLOC1S3	0.942955	AQP8	0.987043	C14orf80	-0.521537	HOXB9	-0.885966
ELA2A	0.460993	GSX1	-0.914581	EIF5A2	0.851772	C8A	-1.16764	BMP1	1.01508	AR	0.828247	C15orf39	-0.783673	HOXD12	-0.558175
ENOSF1	1.09955	GTPBP10	-0.737101	ELA1	1.72852	C8B	-0.508556	BMP10	1.37083	ARG1	1.08564	C15orf40	1.36532	HPCAL4	0.842703
ENPP4	1.34164	GTPBP4	-0.679582	ELA2A	0.58432	C8orf34	-0.720811	BMP2	0.646528	ARG2	-1.11734	C15orf52	-0.981106	HS6ST3	-0.845404
ENTPD4	-0.62375	GUCY2D	0.656515	ELAVL2	-0.673383	C8orf40	0.731401	BMP5	-1.55668	ARGLU1	0.832167	C15orf54	1.22691	HSF4	0.616935
EPHX2	0.558282	H2AFV	-0.757953	ELAVL4	0.957275	C8orf55	0.522788	BMP7	-0.698508	ARHGAP10	1.44686	C16orf14	-1.01721	HSPA1A	-0.759224
EPN2	0.625179	H2AFX	-0.702097	ELF3	0.828763	C8orf79	-0.822256	BMP8B	0.82704	ARHGAP12	1.16792	C16orf3	-0.955771	HTR3A	0.880072
ESPNL	0.691202	HBXIP	0.645108	ELL2	-0.604258	C9orf103	0.860519	BMPER	-1.4914	ARHGAP20	1.7102	C16orf46	-1.02421	HTR7	-0.971538
ETFDH	0.686342	HCG9	1.0332	EML4	-0.702309	C9orf131	-0.668356	BNC1	-0.772378	ARHGAP27	-1.09421	C16orf5	-0.727394	HYPE	1.4718
ETV3	0.455703	HEPACAM	0.981136	EMP3	-0.839362	C9orf142	0.567771	BNC2	-1.34873	ARHGAP5	1.63728	C16orf68	0.726287	ID1	1.50475
EXTL3	-0.640479	HGD	0.852221	ENSA	-1.10847	C9orf150	-0.67824	BOLL	-1.46278	ARHGEF17	0.747466	C16orf70	-0.80159	IFNB1	0.844667
F11R	0.587531	HIG2	0.59417	EPHA7	0.970076	C9orf30	-0.77127	BRCA1	0.839596	ARHGEF5	1.24221	C16orf73	-1.05165	IGSF11	-0.853173
F2R	1.12748	HIPK3	1.29075	EPHB3	0.657982	C9orf64	0.648418	BRD1	-0.709322	ARHGEF7	0.779587	C16orf75	0.70636	IK	-0.517692
FAM101B	-0.622393	HIRIP3	-0.64449	EPN2	0.872113	C9orf72	0.931966	BRDT	-1.22591	ARIH2	0.546031	C17orf39	-1.16725	IL17A	0.995866
FAM110A	-0.674097	HIST1H2AE	1.36433	ERBB3	0.729774	C9orf86	0.594871	BRMS1L	-1.13411	ARL14	1.83708	C17orf48	0.801384	IL17D	-0.772195
FAM119A	1.07206	HIST1H2AI	1.22818	ESPNL	0.766985	CAB39L	-0.899773	BRPF3	0.468078	ARL6IP2	1.21741	C17orf50	-0.89128	IL1F8	0.697042
FAM122A	0.790141	HIST1H2AM	1.20468	ETFDH	0.661304	CACHD1	-0.833413	BRUNOL4	-1.01564	ARMC3	1.80383	C17orf53	-1.56238	IL6	0.879841
FAM122C	0.677902	HIST1H2BC	0.891614	ETHE1	0.513905	CADPS	-0.942624	BRWD1	1.15285	ARMC4	0.744156	C17orf58	0.741539	IL6	0.767973
FAM131B	0.728703	HIST1H2BD	0.704165	F13B	1.12522	CALD1	-0.844271	BSPRY	0.569388	ARMC6	-1.10066	C17orf61	0.912931	ING3	-0.912654
FAM13A1	0.580479	HIST1H2BD	0.729828	F2RL3	0.646346	CALML3	-0.758912	BTF3L4	-1.19622	ARMC7	0.561768	C17orf65	-0.82739	INPP5E	0.929102
FAM50A	-0.538227	HIST1H2BL	0.927873	FAM116A	0.650056	CALR3	-0.892894	BTN2A2	-0.694283	ARMC9	1.50214	C17orf75	1.0363	INSL4	-1.01425
FAM50A	-0.42828	HIST1H4E	0.92327	FAM122A	-0.737091	CAMK2D	0.572486	BTN2A2	-0.778246	ARMCX1	1.23135	C17orf77	-1.13385	INSL5	1.04452
FAM55D	-0.837196	HIVEP2	-0.700444	FAM20A	1.02315	CAMKK1	-0.622669	BTN2A2	-0.838052	ARMCX2	0.695842	C17orf78	-1.47177	IRS1	-0.897146
FAM71B	1.07488	HLA-DRB1	-0.810165	FAM20C	0.699913	CANX	0.467409	BTN3A1	1.09191	ARNTL2	0.60108	C17orf85	0.724434	ITFG2	0.754204
FAM76A	-0.653075	HNRNPR	-0.598945	FAM27L	-0.78226	CAPN10	0.42657	BVES	0.747119	ARPC4	-0.919573	C18orf10	-1.23638	ITGB8	0.868613
FAM80B	0.739247	HNRPD	-0.562144	FAM50A	0.636459	CAPN7	0.622658	BZRAP1	1.20561	ARPP-21	1.30026	C18orf21	1.10726	ITPKC	0.737859
FAM82B	0.635565	HORMAD2	1.18828	FAM73B	0.615678	CAPN9	-1.17117	C10orf116	0.685278	ARRB1	0.848303	C18orf25	0.65315	JAKMIP2	-0.632936
FAM83A	-0.580783	HOXB7	-0.470902	FASLG	-1.05581	CAPRIN2	0.6116	C10orf129	0.785045	ARRDC2	-0.816128	C19orf12	-1.1674	JDP2	-0.906016
FAM98C	-0.527442	HOXC13	-0.825842	FATE1	0.515395	CAPZA2	0.719652	C10orf46	0.722897	ARSF	1.73969	C19orf21	-1.13239	JOSD3	0.805214
FBXO44	0.621237	HR	0.674794	FCN2	0.752131	CAPZA3	-1.02271	C10orf57	0.818005	ARSH	-1.72302	C19orf25	-0.868965	KALRN	0.612027
FCGR2B	1.17302	HSPA4	-0.572577	FCN2	0.77181	CARD6	-0.73105	C10orf67	1.0575	ART1	-1.20083	C19orf44	-0.486964	KCNN2	-0.839115
FCGR3A	-0.893639	HSPA4	-0.903226	FETUB	0.847337	CATSPER2	-0.847698	C10orf79	-1.01539	ART3	1.62653	C19orf61	-0.7131	KCTD1	-1.41863
FEM1B	-0.96801	HSPA5	0.758654	FGF1	-0.887806	CAV1	-0.818167	C10orf80	-1.14445	ART4	1.97596	C1D	0.845656	KCTD4	0.674398
FER1L3	-0.902965	HSPH1	-1.0717	FGFBP2	-1.25248	CAV2	-0.675596	C10orf81	-1.22622	ART5	1.14008	C1orf103	0.697373	KIAA0082	-1.30422
FEZF2	-0.58259	HUS1B	0.990759	FHIT	0.750782	CBFA2T2	0.537627	C10orf84	-1.84949	ARV1	0.790615	C1orf108	-0.892721	KIAA2018	-0.755509
FGD2	-0.493913	HYOU1	-0.665699	FIBCD1	-0.772134	CBLN2	-0.74332	C11orf35	0.635415	AS3MT	0.962533	C1orf111	-1.65758	KIAA2022	-0.710697
FIBCD1	-0.505702	ICMT	0.937513	FIGNL1	0.855989	CBX7	0.735579	C11orf38	1.55412	ASAH2	1.28453	C1orf121	0.751184	KLF7	0.618132
FLJ10781	1.19487	IFNB1	-0.799797	FKBP8	0.919419	CCDC109B	0.785449	C11orf70	-1.3531	ASAM	1.0909	C1orf123	0.618809	KLHL4	-0.984063
FLJ90709	1.16693	IFNGR1	0.947099	FLJ13611	1.29565	CCDC11	-1.19859	C11orf71	-1.55709	ASB10	1.32859	C1orf128	-1.04992	KLK9	-1.46822
FMO4	-0.876155	IGF2BP3	0.901866	FLJ22374	0.704666	CCDC128	0.591136	C11orf75	-0.718115	ASB2	1.0509	C1orf135	-1.06156	KLRC4	1.30733
FNBP1L	0.85336	IKZF1	-0.480722	FLJ32658	0.569671	CCDC130	0.538878	C11orf80	0.812807	ASB6	-0.743105	C1orf142	0.608159	KPNA5	1.0147
FOLR1	0.750937	IL11	0.773089	FLJ45530	-0.63075	CCDC22	0.407459	C12orf29	0.993675	ASCL1	1.70576	C1orf156	1.18373	KRT1	0.763762
FRAP1	0.490996	IL18RAP	1.74069	FLOT2	0.728231	CCDC44	0.596071	C12orf30	0.680842	ASF1A	-0.821863	C1orf181	1.19615	KRT3	0.709276
FRMD4A	1.05248	IL1R2	0.538135	FNBP1	-0.694488	CCDC5	1.46607	C12orf48	-0.851808	ASH2L	0.802869	C1orf19	1.0411	KRTAP19-2	0.928284
FRMD6	0.841878	IL1RAP	1.11331	FNBP1L	0.9517	CCDC64	0.629844	C12orf50	-1.38255	ASL	0.793387	C1orf213	-0.521017	L1CAM	-0.619123
FTH1	0.719857	IL1RAP	1.13561	FNDC3B	1.1638	CCDC81	-0.395256	C12orf60	-1.21398	ASNSD1	1.06626	C1orf213	-1.2356	LAMA1	-0.927054
FUCA2	-0.682993	IL24	-0.615234	FOXC2	0.677276	CCDC84	0.584138	C12orf61	-0.598205	ASPA	-0.952871	C1orf216	0.598221	LAMA2	-0.756966
FXYD1	0.981515	ILF2	-0.486485	FOXQ1	0.734272	CCDC85B	0.815772	C12orf63	-1.27267	ASPA	2.19274	C1orf38	-0.561003	LAMC3	1.13018
GALNT10	0.649086	IMMT	-0.72711	FPGS	1.11994	CCDC95	0.505463	C12orf65	-0.717077	ASPH	1.54161	C1orf41	0.925895	LANCL3	1.18054
GALP	-0.950924	IMP3	-0.48479	FUT2	0.97045	CCK	-0.712397	C13orf16	0.822941	ASPH	1.34152	C1orf49	-1.29836	LARS	-1.00903
GATA2	-1.01551	IMPDH2	-0.753487	FXYD1	0.829523	CCKBR	-0.827015	C13orf26	-1.55147	ASPH	-1.12849	C1orf56	1.25688	LCE1B	0.778594
GBGT1	1.41874	IMPDH2	-0.916749	FXYD5	0.896357	CCL11	-0.807032	C13orf27	1.31624	ASPSCR1	-1.06011	C1orf62	-0.826306	LCN12	0.757538
GFRA2	-0.473973	INCENP	0.708481	FZD2	1.07635	CCL15	-0.996159	C13orf28	0.626257	ATAD3B	-1.05607	C1orf89	0.772212	LECT1	0.731115
GGT1	-0.894345	INHBA	1.14523	GAGE1	0.894158	CCL18	-0.646539	C13orf31	-1.12876	ATAD4	1.59416	C1QBP	0.809796	LGALS14	-1.22537
GHITM	0.933405	INO80	-0.681217	GAGE7B	0.926122	CCL21	-0.611333	C13orf33	-0.999467	ATF7	-0.936649	C1QC	-1.10245	LGP1	-0.805066
GINS3	0.555672	INPP5E	-0.802517	GALNT14	0.78102	CCL3L3	0.774273	C14H11orf87	-1.32037	ATF7IP	1.48904	C1QTNF1	-0.598271	LIN7B	0.573122
GKAP1	0.685544	INTS2	-0.786633	GATA1	0.906374	CCL7	-0.653512	C14H11orf87	-0.865062	ATG2B	1.01919	C1QTNF2	0.873594	LLGL1	0.653701
GLIPR1L1	-0.58603	INVS	1.02324	GCHFR	0.818368	CCNC	1.07452	C14orf105	1.77964	ATG5	0.827406	C1QTNF7	-1.21535	LMO1	-0.934548
GLTSCR1	-0.623921	IPMK	0.946761	GCSH	1.30175	CCNJ	1.3343	C14orf133	-0.575971	ATG9B	-0.684445	C1RL	-1.18189	LOC100428736	-0.989584
GM2A	0.478272	IPO9	-0.94891	GFRA1	-0.967147	CCNL1	0.790087	C14orf149	-1.18607	ATOH7	-1.23533	C20orf71	-0.598443	LOC144097	-0.838109
GNG11	1.11553	IRAK3	1.07277	GH1	0.567197	CCNT2	0.803362	C14orf2	0.987169	ATP11C	0.901597	C20orf72	0.742545	LOC201164	-0.590636
GNMT	0.519962	ITGA10	0.999601	GH2	0.931504	CCNYL1	-0.920311	C14orf45	-1.46784	ATP1A1	0.619384	C20orf77	-1.34675	LOC695546	-0.930087
GNPDA2	0.781626	ITGAE	-1.01994	GIPC2	1.22449	CCR8	-0.565797	C14orf49	1.49793	ATP1A2	1.95316	C21orf13	0.696456	LOC698930	-1.32021
GPR116	0.763573	ITGAL	-0.614213	GLIPR1L1	-0.66241	CCRL1	-0.575695	C14orf50	1.19401	ATP1A3	-0.72019	C21orf57	0.765004	LOC701145	0.93682
GPR139	-0.932697	ITGB1BP1	-0.748243	GLIS2	0.900935	CCRL1	-0.807802	C14orf83	0.56725	ATP1A4	0.732581	C21orf58	0.750245	LOC703728	0.858004
GPR158	0.889382	ITK	-1.74937	GLS	-0.733661	CCT5	1.46045	C14orf94	-0.750567	ATP1A4	0.751289	C21orf62	-1.3883	LOC706154	0.864252
GPR161	-0.697362	ITM2C	-0.525793	GLTSCR1	0.615152	CCT8	0.56238	C15orf37	0.747832	ATP1B1	0.709483	C22orf16	0.655017	LOC708198	1.03363
GPR37	-0.841696	IWS1	-0.635392	GNA15	0.75042	CD22	0.854855	C15orf43	-1.0796	ATP1B1	0.865105	C22orf23	-0.567619	LOC708200	-0.871762
GPR65	0.816204	JPH2	0.651913	GNAO1	1.03065	CD28	1.07824	C16orf30	-0.735273	ATP2A3	-1.36954	C22orf9	-0.811439	LOC709402	-0.979268
GRK6	-0.683772	JRKL	-0.819349	GNG2	-1.27106	CD2BP2	1.12101	C16orf45	-1.54711	ATP2A3	-1.29656	C2CD2	-0.89659	LOC711624	-0.923794
GRSF1	0.610736	KCNC1	1.16857	GNRH2	0.712399	CD300A	0.558342	C16orf54	-0.99718	ATP2A3	-1.78444	C2orf24	-0.645948	LOC712441	0.953536
GSG1	0.759151	KCNH7	-0.62217	GPBP1L1	-0.562928	CD34	-0.864312	C16orf55	2.37604	ATP2B1	0.62226	C2orf27	-0.795911	LOC715976	0.644551
GSTA2	0.759676	KCNJ14	0.981817	GPC3	1.00651	CD3D	0.735408	C16orf65	-1.53134	ATP2B3	1.20681	C2orf30	0.705334	LOC716644	-1.36704
HAGHL	0.719439	KCTD11	1.2712	GPR81	0.611734	CD46	0.585611	C16orf73	-1.11098	ATP2B4	1.42437	C2orf42	-0.861227	LOC717684	-1.36146
HBS1L	0.715218	KCTD5	-0.661774	GPRC5B	0.731425	CD47	0.944172	C16orf75	-0.630889	ATP2C1	1.34401	C2orf47	0.749271	LOC719540	-1.57161
HCFC1R1	-0.448544	KDM2B	-0.699739	GPSM3	0.965367	CD84	1.28448	C16orf80	-0.591151	ATP2C2	0.982312	C3AR1	-1.02432	LOC719923	0.728774
HECA	0.665125	KHDRBS1	-0.658469	GRIN2D	0.874072	CD8B	0.967147	C17orf46	0.835269	ATP4B	1.57235	C3B	-0.646652	LOC720288	-0.759529
HEPH	0.832866	KHDRBS3	1.16079	GRM3	0.652076	CD8B	1.23371	C17orf55	0.983246	ATP5L	-0.977196	C3H21orf91	0.551045	LOC722561	1.1315
HEPH	0.833151	KIAA0406	-0.480811	GSTT2	0.890353	CD99	0.723301	C17orf64	1.34032	ATP6	0.716045	C3orf19	0.712851	LRP4	-0.806502
HGD	0.675937	KIAA0859	-0.976618	GTF2A1L	-0.567741	CDA	-0.724234	C17orf70	0.709923	ATP6V0A1	-0.817141	C3orf31	0.622501	LRRC36	-0.894494
HIF3A	0.499454	KIF25	-1.26024	GTF3C5	0.657362	CDC123	0.622874	C17orf80	0.650889	ATP6V0A4	1.401	C3orf35	0.537096	LRRC40	0.882
HIST1H4K	-0.688039	KIF6	1.27742	GUCY2D	0.917919	CDC37L1	0.728733	C17orf87	1.35914	ATP6V0D2	0.812052	C3orf58	0.897322	LRRC4C	0.831486
HMBOX1	0.52549	KLHL17	0.736102	H1FX	1.07693	CDC40	0.667398	C18orf26	0.820132	ATP6V1C2	1.0303	C4orf21	0.729875	LY9	1.11085
HMGB4	1.28798	KLHL2	1.35272	H2AFY2	-0.471557	CDC42EP1	-0.881014	C19orf21	0.787965	ATP7B	1.40757	C4orf26	1.23314	LYPD1	-0.984133
HMGB4	0.732489	KLHL3	-0.970975	HCFC1	-0.778147	CDC45L	-0.597782	C19orf6	-0.586168	ATP8B2	-1.26612	C4orf27	0.997241	LYST	-0.892833
HMHA1	-0.671171	KPNA3	-0.776702	HECA	-0.823939	CDH10	-0.870588	C19orf61	0.613518	ATP9A	-1.24249	C4orf7	0.545838	MACROD2	-0.970312
HNF1B	0.654458	KRT12	1.08917	HEL308	-0.837213	CDH11	-0.878716	C1orf100	0.937799	ATP9A	-1.30033	C5orf4	-0.900809	MAFB	-1.06532
HNMT	1.16851	KRT77	1.09374	HHAT	0.755818	CDH13	-0.887021	C1orf101	-1.17678	ATRN	-1.2282	C6orf113	0.952809	MAP6	0.982951
HOXC11	-0.66976	KRTAP19-3	1.17824	HIG2	0.970377	CDK5RAP1	0.481353	C1orf113	-0.957421	ATXN2L	-0.8094	C6orf151	0.757519	MAS1L	0.694391
HPN	0.588072	KRTAP4-2	-0.639099	HIPK4	0.634061	CDK6	0.608061	C1orf127	1.30951	ATXN7	-1.51546	C6orf162	-0.861893	MED19	0.838288
HPS1	0.927012	LAG3	0.623534	HIST1H1B	0.880921	CDKL2	-0.913469	C1orf129	-0.852021	AZU1	-0.960095	C7orf11	0.771942	MGC24039	0.719791
HR	0.757282	LANCL1	-0.824832	HIST1H2AD	-0.789535	CDKN1B	0.622536	C1orf157	-0.654749	B3GALNT1	1.44804	C7orf34	-0.790621	MICA	0.784941
HSF4	-0.495838	LAYN	1.0589	HIST1H3A	-0.812732	CDKN3	1.0525	C1orf159	0.811764	B3GALT6	0.61149	C7orf45	-1.32508	MLL	0.995419
HSPA4	0.539155	LCN6	-0.746815	HIST1H4H	0.90524	CDSN	-0.828349	C1orf179	0.756359	B3GAT2	-1.18146	C8B	-0.913407	MLL3	-0.998824
HSPB6	-0.399117	LDOC1	-0.52861	HIST2H2AA3	-0.827117	CDYL	1.0076	C1orf25	0.818764	B3GAT3	-0.846298	C8orf59	1.19196	MMP11	0.887862
HTRA2	-0.681271	LECT1	0.726753	HIST2H4A	0.795832	CEACAM5	-1.00243	C1orf43	-0.783454	B3GNT1	0.869151	C8orf79	-0.999607	MPZL3	1.01598
HUS1B	0.874159	LILRAB	-1.30765	HMX1	0.707807	CECR6	-0.857343	C1orf55	2.39208	B3GNT4	-1.08584	C9H10orf54	-0.717276	MRP63	1.53545
HVCN1	-0.61164	LITAF	0.975512	HNRPUL1	-0.512615	CELSR1	-0.624348	C1orf96	1.129	B3GNT6	-1.65044	C9orf10OS	-0.933681	MS4A2	1.35474
HYAL1	0.734665	LITAF	0.942909	HOOK2	0.968562	CELSR3	-0.558702	C1orf96	0.812423	B3GNT7	-0.70165	C9orf152	0.634241	MS4A7	0.803079
HYPE	1.19482	LMAN1	-0.815896	HPS1	-0.768242	CENPK	1.26527	C1QTNF3	-1.43968	B3GNT8	-1.09096	C9orf46	0.648037	MTMR7	-0.8654
ICMT	1.01799	LOC100428011	-0.741439	HR	0.890828	CENTD1	0.680022	C1QTNF4	1.3558	B4GALNT2	-0.809116	C9orf64	0.779111	MUC4	-1.11625
IFNA21	0.598556	LOC116236	-1.21159	HRSP12	1.45163	CEP110	0.796287	C20orf111	-0.631872	B4GALNT3	-0.948046	C9orf7	-0.735585	MUTYH	0.621391
IFNA6	0.648135	LOC283666	-1.17934	HS2ST1	0.867342	CEP192	0.70536	C20orf117	0.742704	B4GALT7	-0.717462	C9orf91	-1.08403	MXD1	-0.880099
IFNA6	1.07434	LOC284121	0.542447	HSD17B8	-0.495406	CEP70	1.02112	C20orf151	0.972716	BAAT	1.5894	C9orf95	0.81716	MYBPC2	0.571168
IGHG1	-1.06424	LOC348174	0.787893	HSPB2	0.734209	CEP72	0.701647	C20orf160	0.833637	BACE1	1.02821	CA13	-0.803146	MYCL1	-1.09802
IHPK3	0.72051	LOC440607	0.955194	HSPH1	-1.26812	CEPT1	1.00635	C20orf165	0.559936	BACH1	-1.09918	CA8	0.696559	MYH14	0.728339
IKZF1	-0.707956	LOC4951	0.777462	HTATIP	-0.393476	CETN3	0.912747	C20orf166	-0.763091	BACH2	-1.05109	CABP2	-0.785841	NAA16	1.19394
IL10	0.628559	LOC541469	0.726897	IGFBP4	0.592992	CFHR5	-0.934713	C20orf186	0.969173	BAG2	0.874238	CACNA2D1	0.649317	NARG2	0.645067
IL11RA	0.835707	LOC694819	-0.704939	IGSF1	-0.869693	CGA	1.02467	C20orf32	0.740815	BAGE	0.645608	CACNG6	-0.537636	NAT2	-0.985579
IL11RA	0.441592	LOC695014	-0.622797	IGSF9	0.755905	CGRRF1	0.718641	C20orf54	1.80995	BAI1	-0.976069	CACNG7	-1.75709	NEBL	-0.669458
IL1B	-0.885644	LOC695067	1.09586	IHH	0.677507	CHAF1B	1.36619	C20orf75	0.74817	BAIAP2	1.08043	CADM2	0.967568	NEK2	1.24107
IL1R2	0.503148	LOC696485	0.815051	IKBKG	0.774912	CHCHD1	0.713232	C20orf79	-0.910485	BAIAP2L1	1.1102	CALD1	-0.923674	NEK8	0.76005
IL27	1.02819	LOC698068	0.820936	IKZF1	-0.476128	CHCHD2	0.688421	C21orf56	0.990535	BANF1	-0.66307	CALM3	-1.27214	NEXN	-1.29178
IL5RA	-0.788841	LOC698524	-0.548411	IL13RA1	0.835485	CHCHD7	0.837498	C21orf58	0.60453	BARHL1	-1.24816	CALML3	-0.832766	NFIB	-0.967416
INPPL1	0.667113	LOC702025	-0.752103	IL1A	0.821203	CHD6	0.807247	C21orf7	-0.749115	BATF2	0.850712	CAMK2D	1.06783	NLRP7	-0.645049
IRF2BP1	-0.685346	LOC702446	-0.892908	IL1RL1	0.640184	CHDH	-0.709159	C21orf91	-0.645796	BATF3	-0.651497	CAMKK1	-0.789559	NPAS4	-0.617244
IRF2BP2	0.60962	LOC708998	0.877044	IL22RA1	1.03633	CHEK2	0.750651	C22orf16	-0.514107	BAX	-0.607008	CAMSAP1	0.62451	NPHS2	1.17111
ITGA8	0.669591	LOC709025	1.62399	IL6	0.814954	CHN2	1.13901	C22orf30	-0.600743	BAX	-0.802157	CAND1	0.579951	NPPC	0.705961
ITSN1	0.771018	LOC709956	-0.746378	INMT	-0.742231	CHST12	0.59399	C22orf33	-1.41375	BAX	-0.797164	CAPN10	0.570232	NPTN	-0.664978
ITSN2	-0.704834	LOC710018	0.991815	IQCB1	0.741797	CIAPIN1	0.500207	C22orf36	0.686424	BAX	-0.72239	CAPN11	-1.05772	NPTX1	0.727541
IVD	0.821615	LOC710606	2.12734	IRAK3	-1.08919	CIDEA	-0.684632	C2orf39	2.03777	BAZ1A	-0.837436	CAPN7	0.636697	NR2E3	-0.538828
JARID1C	-0.816085	LOC711178	-0.553588	ITGA3	0.851357	CKAP2L	-0.728732	C2orf60	0.737653	BBOX1	1.16048	CAPN9	-1.16589	NSUN6	0.901409
JPH2	0.615089	LOC711375	1.48948	ITGA8	0.755375	CKB	-0.817068	C2orf62	0.74812	BBS5	1.99626	CAPNS1	-0.843436	NUDT6	-0.844925
KALRN	-0.765175	LOC713404	-0.855998	ITM2C	-0.814964	CLCN6	0.690738	C3orf1	0.628133	BBS7	0.753942	CAPRIN2	0.61167	NUMA1	0.634941
KATNB1	0.401503	LOC714654	0.886015	ITSN2	-0.869952	CLCN7	0.51667	C3orf10	-1.22899	BCAM	-1.19716	CARD11	0.541684	OBP2A	0.489854
KCNG1	-0.457927	LOC716857	0.705614	IWS1	-0.765654	CLDN18	-0.960215	C3orf17	0.693354	BCAN	1.02304	CASD1	-1.40624	OCLN	-0.717074
KCNJ11	-0.8003	LOC719662	-1.19011	JMJD4	0.568359	CLDN7	-0.707742	C3orf32	0.989959	BCAP29	-0.933366	CASP14	-1.15261	OR10A5	0.629991
KCNQ4	-1.0039	LOC720147	-0.478295	KCNA7	1.00852	CLEC3B	0.615087	C3orf35	0.671159	BCAR3	1.37431	CASP8AP2	0.956788	OR10G9	1.11496
KCNS1	1.13467	LOC720913	1.74303	KCNC4	0.753108	CLECL1	0.56627	C3orf37	-0.405867	BCAS1	2.10103	CASQ2	-1.42405	OR1D5	1.21585
KCNV2	-0.63385	LOC722762	-0.531412	KCNJ9	0.83285	CLK1	0.710542	C3orf39	0.840748	BCDO2	1.10459	CAST	0.982439	OR1G1	1.12097
KCTD11	1.00092	LPHN1	-0.984543	KCNK16	0.74403	CLN5	0.917455	C3orf59	-0.798412	BCHE	1.44258	CATSPER1	-1.72828	OR2J2	1.21481
KCTD4	0.643013	LPIN1	-0.593944	KCNS1	1.15348	CLUAP1	-0.755902	C4orf14	-0.563568	BCKDHB	1.19898	CBFB	0.700605	OR2T27	1.32893
KIAA0427	0.971241	LRRC4C	-0.81664	KHDC1	1.06888	CMIP	-0.526372	C4orf16	-1.1705	BCKDK	-0.726947	CBX5	-0.675876	OR2T29	-0.738886
KIAA1267	-0.698852	LRRC59	-0.932169	KIAA0776	0.988327	CMTM7	0.600159	C4orf22	-1.36025	BCL10	-0.578181	CBX6	-0.592927	OR4M2	-0.966741
KIF15	0.842391	LY96	1.87021	KIAA0922	-0.658903	CMTM8	1.39209	C4orf37	-1.36147	BCL2L11	-1.20608	CBX8	-1.02484	OR51B6	0.82072
KIF25	-0.841035	MAGI1	0.896514	KIAA1303	0.706905	CNDP1	-1.07198	C4orf6	0.692851	BCL3	-0.853703	CC2D1A	-0.813017	OR51E1	1.07676
KIF2C	-0.912837	MAML1	-0.520956	KIF12	0.773798	CNIH4	0.666076	C5orf28	-1.17341	BCL7B	0.822866	CCAR1	1.09904	OR51G2	0.906779
KIR2DL1	-0.803183	MANEAL	1.12378	KIF15	1.01872	CNOT1	-0.506162	C5orf3	0.535206	BCMO1	0.933179	CCBE1	-1.19604	OR52A1	-0.942749
KIR2DS2	-0.626501	MAP2K1	-0.738796	KIF23	0.730528	CNOT10	0.640296	C5orf33	-1.92577	BCOR	-1.04154	CCDC107	-0.81381	OR52J3	0.58905
KLF10	0.820309	MAP2K7	0.77809	KIR2DL1	-0.870125	CNP	-0.57711	C5orf35	-1.00041	BDKRB2	-1.35419	CCDC124	-0.651986	OR5K2	-0.877176
KLF15	0.69927	MAP3K15	1.36574	KLF16	0.58517	CNPY2	0.642672	C5orf36	1.65062	BEGAIN	-1.121	CCDC131	0.785348	OR5P3	-0.539965
KLHL17	0.651861	MAP3K8	1.01575	KLHL18	0.640601	CNPY4	1.2824	C5orf4	-1.05667	BET1	1.18734	CCDC134	-0.872703	OR5R1	0.581278
KLK4	-0.625279	MAPKAP1	0.900825	KLK3	1.00811	CNR1	-0.655835	C5orf4	-1.14364	BET1L	0.502937	CCDC139	0.595844	OR5T3	0.704084
KLRK1	0.743841	MARCKS	1.12263	KLK4	-0.586505	COG8	0.634833	C6orf106	-0.920195	BFSP2	-1.69438	CCDC33	-0.876579	OSBPL9	-0.885148
KNG1	0.65653	MARS	-0.574355	KLRC2	-1.05796	COL3A1	-1.14458	C6orf118	-1.90277	BGLAP	-0.98406	CCDC37	-0.914436	OXA1L	0.478012
KREMEN1	0.687112	MBD1	-0.479872	KLRC3	-1.50818	COL4A5	-1.00749	C6orf136	-0.398304	BHMT	1.2554	CCDC5	1.11202	OXGR1	0.476191
KRT3	-0.961366	MCFD2	-0.954998	KLRC4	-1.54903	COL6A3	-0.856687	C6orf159	-1.56625	BIRC4	0.811192	CCDC54	0.779467	OXSM	0.667717
KRTAP19-3	-0.837283	MCM4	-0.711628	KRT31	0.853975	COLEC12	1.0165	C6orf163	-1.5021	BIVM	1.4913	CCDC60	-0.890751	P4HTM	0.460933
KRTAP19-5	0.444979	MCTP1	0.720972	KRTAP10-10	0.680219	COMMD10	0.772378	C6orf168	0.911687	BLCAP	-0.57139	CCDC69	-0.666223	PCDHA6	-0.517327
KRTAP5-1	0.647241	MDM4	0.748152	KRTAP10-11	0.465983	COMMD2	-0.851744	C6orf174	-1.13719	BLNK	0.737876	CCDC76	1.25167	PCDHB11	-0.54598
KRTAP5-2	0.677049	MED23	1.26044	KRTAP12-3	0.615448	COMMD6	0.596288	C6orf182	-0.905013	BMP2	0.793154	CCDC82	0.713056	PCTK3	0.983951
KRTCAP3	0.952228	METAP1	-0.818792	KRTAP19-5	0.615295	COMMD6	0.920462	C6orf218	-1.75947	BMP2K	-1.75729	CCDC98	1.3681	PDCL	-0.844114
L3MBTL3	0.642723	MGC13057	0.885004	KRTAP20-1	1.11577	COPS4	0.533133	C6orf25	0.747563	BMP4	1.48228	CCK	-0.890245	PDE6D	-0.832237
LAIR1	0.904911	MITF	0.961193	KRTAP23-1	0.642719	COPZ1	0.804318	C6orf32	1.75872	BMPR2	1.0755	CCKAR	-0.863485	PEG3	-1.03584
LANCL3	1.5572	MLF1IP	0.650643	KRTAP5-6	0.561014	COQ10B	0.473286	C6orf58	-0.916834	BOC	1.00465	CCL7	-0.886243	PGCP	-0.974162
LARP2	1.18306	MLL3	1.00215	KRTAP6-1	0.524999	COQ3	0.739782	C6orf65	1.0203	BOK	1.13398	CCNL1	0.959093	PGLYRP3	-0.830469
LATS1	0.646497	MLL3	1.13854	LAG3	0.672408	COQ5	0.803224	C6orf97	-1.58833	BOLA3	0.863361	CCNT2	0.903193	PHF16	-0.859877
LCN1	-0.734526	MMP8	1.10064	LAMA4	-0.991378	COX5A	0.642286	C7orf26	-0.48014	BPI	-0.884627	CCNT2	0.86823	PHF20L1	0.99578
LCOR	0.729821	MMS19	-0.499612	LASS1	1.07161	COX6C	0.989112	C7orf27	0.49114	BRD1	0.71655	CCR2	-1.19849	PITX1	0.600745
LEP	-0.584718	MOGAT2	1.1723	LASS4	0.920956	CPNE8	0.756052	C7orf49	0.83674	BRD4	-0.861838	CCR3	1.48398	PLAA	1.15241
LGR4	1.37089	MON1A	-0.584829	LCE1C	0.564491	CPO	-0.534044	C7orf54	0.917865	BRD7	1.00365	CCRL1	-0.567786	PLAGL2	-0.868292
LHX2	-0.571411	MOSPD2	0.831863	LCE3A	0.730555	CRBN	0.60147	C8orf22	-1.63327	BRDT	1.13845	CCT8	0.656521	PLCG1	0.583981
LIAS	0.686663	MPO	1.00668	LENG4	0.859262	CREBZF	0.598276	C8orf59	1.33496	BRF1	-1.33815	CD109	0.654847	PLK3	0.629399
LIMD2	-0.54589	MPZL2	-0.963993	LHX4	-0.995839	CREG2	-0.886015	C8orf70	-1.04395	BRUNOL5	1.41549	CD163	0.716651	PLOD2	-1.06512
LIMK1	0.994047	MPZL3	1.19206	LIG1	0.558487	CRHR1	-0.856617	C9orf128	1.00124	BRWD1	1.21117	CD164L2	-0.955946	PLXDC2	-1.20502
LOC100423190	0.827468	M-RIP	-0.515416	LILRB1	0.627327	CRISP2	-0.806142	C9orf138	-1.3934	BRWD3	-0.91804	CD177	-1.17166	PML	-0.744161
LOC100427469	0.66182	MRPL33	0.709022	LILRB1	-1.48505	CROP	0.833649	C9orf18	0.935522	BSG	-1.22212	CD180	-1.04318	PODN	-1.08037
LOC130951	-0.865279	MRPL9	-0.594869	LILRB2	0.69285	CROP	0.84238	C9orf19	-0.82791	BST1	1.10332	CD209	-0.668768	POLR3F	-0.950632
LOC693543	0.836826	MRPS10	-0.56112	LMNA	0.979157	CRTAM	1.19897	C9orf24	1.09689	BTBD9	-0.640254	CD22	-1.08143	PON2	-1.13101
LOC693798	0.652146	MSL3L1	-0.95733	LOC124220	0.729776	CRYGD	-0.863142	C9orf25	-0.605492	BTF3L4	-1.05034	CD300LB	0.513785	PPTC7	-0.937166
LOC694817	0.707687	MTAP	-0.843003	LOC694929	1.13662	CSDA	-0.581736	C9orf43	1.28458	BTG3	0.757905	CD47	1.07923	PRDM7	-0.722407
LOC694888	0.718368	MTHFSD	-0.777479	LOC695874	0.9059	CST9L	-0.810995	C9orf50	0.739016	BTN1A1	-0.669827	CD59	0.939881	PRDX2	-1.43888
LOC695014	-0.561736	MTMR4	-0.61273	LOC701185	0.582974	CSTF2	0.685894	C9orf66	0.655886	BTN3A2	-1.62808	CD72	-0.575352	PRKAR2B	-0.837065
LOC696389	0.677406	MUS81	-0.733957	LOC702650	1.07285	CSTF3	0.690601	C9orf7	0.767273	BTNL8	0.934236	CD8A	0.904955	PRKCA	0.848487
LOC698459	0.947443	MUT	-0.9814	LOC703104	0.508256	CTDSPL	-0.929948	C9orf78	-1.05005	BTNL8	1.49296	CD8B	1.09951	PRMT3	-0.90429
LOC699327	0.781476	MYBPH	0.674676	LOC708317	-0.663556	CTH	-0.993082	C9orf78	-1.04493	BVES	-0.687223	CD8B	1.46528	PRPF39	0.5552
LOC701131	-0.387898	MYCL1	1.06606	LOC708998	1.11011	CTRL	-0.868746	C9orf82	1.30252	BXDC2	0.910025	CDC25C	-0.904188	PRTFDC1	-0.848602
LOC703013	-0.821996	MYCT1	1.48923	LOC711108	1.14152	CTSC	0.67078	CA1	1.42847	BZRAP1	-1.01701	CDC2L5	0.820012	PTCHD1	-0.946924
LOC703104	0.416841	MYF5	-0.746087	LOC711321	0.877592	CTTNBP2NL	-1.08897	CA13	-0.933912	C10orf11	0.982925	CDC42EP1	-0.821716	PTER	0.579674
LOC705039	-0.72933	MYO19	-0.86987	LOC711375	1.89566	CUEDC2	0.535134	CA5A	1.05453	C10orf120	1.12827	CDC5L	0.82517	PTGER3	-0.449145
LOC705387	-0.655976	MYRIP	0.886475	LOC711376	0.937539	CUTA	0.579437	CAB39	-0.682716	C10orf27	1.08223	CDC7	1.02925	RAB32	-0.949695
LOC706675	-0.573342	NDST3	1.17237	LOC711961	1.28106	CUTC	0.567486	CAB39L	-1.60877	C10orf35	1.26044	CDH19	0.815986	RAD51	0.764426
LOC708998	1.0919	NEUROD4	-0.669853	LOC715816	0.862514	CWF19L2	0.826216	CACNA1A	0.811489	C10orf47	0.953514	CDH23	-0.851879	RAD51C	0.769343
LOC709833	1.21805	NFU1	1.25198	LOC716318	0.659451	CXorf38	1.00848	CACNA1E	-0.989052	C10orf49	-1.26028	CDH5	-1.3177	RAD51C	1.15384
LOC710606	1.19849	NKPD1	1.03338	LOC716679	0.809287	CYB561D2	0.458264	CACNA1G	-0.917766	C10orf53	-0.793308	CDK17	1.13774	RAPGEF4	0.758331
LOC711458	0.739578	NLN	-0.715227	LOC717376	0.614414	CYCS	0.580216	CACNA1G	-1.30424	C10orf55	0.618648	CDK5RAP1	0.842177	RASGRP2	-0.469382
LOC711911	1.04742	NMB	1.50461	LOC719053	0.775486	CYFIP2	1.18843	CACNA1H	0.891919	C10orf57	0.801121	CDK6	1.01511	RBM27	-0.689562
LOC714279	0.762192	NMB	1.29637	LOC719648	0.811643	CYP2A6	-0.771957	CACNB1	0.608475	C10orf58	1.36612	CDKAL1	-1.16016	RBM4B	0.541064
LOC714940	0.730728	NMT2	-0.760448	LOC719923	0.83799	CYP3A4	-0.797548	CACNB2	-1.42972	C10orf62	1.29707	CDKN1B	0.934131	RCHY1	0.884918
LOC715976	0.548976	NOD2	0.95302	LOC722762	-0.591928	DAAM2	-0.839048	CACNB3	0.876279	C10orf63	-1.65594	CDKN2AIP	0.822676	RHOT1	0.961026
LOC716268	0.841692	NOL10	1.17523	LOC722762	-0.555786	DACH1	-0.927736	CACNG7	0.793309	C10orf79	2.20029	CDKN2B	-0.893787	RICTOR	0.999889
LOC716330	0.940762	NOMO1	-0.477854	LRCH4	0.723883	DAP	0.522719	CADM4	-1.25487	C10orf81	0.874092	CDR2	0.660065	RIMS2	-0.810661
LOC716330	0.974926	NOMO1	-0.561265	LRFN4	0.79449	DAXX	0.528248	CADPS	-1.12951	C10orf99	-1.03272	CDR2L	-0.902723	RLN1	1.01733
LOC717040	-0.754122	NPAS2	0.665347	LRP2BP	-0.813285	DAZL	-0.693585	CALCOCO2	0.782127	C11orf31	-1.12005	CDRT15	-0.682855	RND1	-0.882629
LOC717103	0.98315	NR1I2	0.838702	LRRC3	0.78557	DBN1	0.681735	CALML5	0.879458	C11orf38	-1.45755	CDRT4	0.718894	RNF139	0.663631
LOC718380	0.714117	NREP	-0.732359	LRRC40	1.2447	DC2	0.58227	CALN1	-0.959914	C11orf45	0.632639	CDS1	-1.43968	RNF157	0.70224
LOC719394	0.633572	NT5C1A	1.04271	LRRC49	0.86086	DCP1B	0.647022	CALR3	-2.37593	C11orf49	0.775446	CDSN	-1.131	RNF25	-0.583746
LOC719480	0.678025	NT5DC3	0.709595	LRRCC1	1.09946	DCP2	0.574523	CAMK1D	1.16931	C11orf54	0.946128	CDY1	0.55671	ROM1	-0.932824
LOC720016	-0.988569	NT5M	0.680484	LSM8	0.79973	DCST1	-0.621172	CAMK2G	-0.82506	C11orf58	-1.27456	CDYL	0.931679	RP11-125A7.3	1.09625
LOC722762	-0.652641	NTNG2	1.42439	LTK	0.508247	DCTN3	0.530632	CAMKK2	-0.693201	C11orf63	-0.692231	CEACAM4	-1.55651	RPA3	0.750089
LOH12CR1	-0.510129	NUP214	-0.54535	LY6G5C	0.556558	DCTN6	0.779184	CAMTA2	0.585095	C11orf66	-0.949205	CEBPZ	0.945808	RPAIN	0.994013
LRRC55	-0.971232	NUP98	0.814274	LYCAT	-0.515647	DCUN1D5	0.896392	CAP2	-1.94169	C11orf70	1.24828	CECR6	-0.949611	RPGR	1.73554
LSM8	0.700447	NXF2	-1.12389	LYPD6B	1.05545	DDI1	0.523704	CAPN9	1.0327	C11orf74	1.36528	CENPE	1.20531	RPL10L	0.707565
LTBP1	-0.618813	OGFRL1	0.742725	LYVE1	1.06788	DDO	-0.747653	CAPN9	1.21631	C11orf77	-1.458	CENPK	1.33901	RPS6KA2	-0.928196
LTBP2	-0.566292	OLA1	0.596104	MACMULV1R-PS1045	-1.21919	DDX1	0.666267	CAPSL	-1.6407	C11orf80	-0.850402	CENTD1	0.918682	RPSA	0.900714
LUZP4	0.54868	OR10A7	1.16886	MAK10	-0.879864	DDX18	0.807219	CARD10	0.801976	C11orf82	-0.535547	CEP110	0.799727	RTKN	0.928717
LY6K	-0.662101	OR4D11	0.767536	MAP7	1.45838	DDX28	0.731175	CARD6	-1.1466	C12orf12	1.07713	CEP152	-0.844919	RTP2	-0.532683
LYRM4	-0.721352	OR52A4	-0.887984	MAPK8IP1	0.624622	DDX4	-0.800895	CARTPT	-0.804029	C12orf29	1.11666	CEP164	0.737889	RWDD2B	-1.3986
MALT1	-0.625123	OR5AS1	0.566124	MARS	-0.532432	DDX5	0.702307	CASK	-0.814415	C12orf30	0.818797	CEP290	1.1783	SAMD9	1.0681
MAP1B	0.786501	OR5AY1	0.977953	MATK	0.548255	DDX54	0.508317	CATSPER2	-1.74756	C12orf36	-0.833605	CEP57	0.633133	SC5DL	0.85517
MAP2K5	0.728179	OR5P2	0.631533	MATN4	1.22986	DEAF1	1.07474	CATSPER3	0.856183	C12orf41	0.561565	CEP70	1.02634	SCARF1	-0.856887
MAP3K7IP3	-1.0381	OR5P3	-0.757721	MCPH1	-0.716075	DEAF1	0.649694	CAV1	-3.17004	C12orf50	0.778443	CER1	-0.805598	SCGB1D4	1.20566
MAP4K3	0.941143	OR6N1	0.885057	MDM4	0.716492	DEF6	0.654261	CAV2	-1.69789	C12orf52	-0.472574	CERCAM	-0.877218	SCN8A	-1.89463
MARK3	0.833653	ORC6L	-1.06797	MDN1	0.827797	DEK	0.842585	CBFA2T3	1.11423	C12orf54	1.65614	CFL2	1.06761	SEC61A2	0.741547
MDGA2	0.587161	OTX1	0.77944	ME2	1.24594	DENND1B	0.827507	CBLL1	1.82867	C12orf60	1.50306	CFTR	-0.82692	SERPINA6	0.575471
MDM2	-0.750106	PABPC4	-0.76236	MEIS1	0.86676	DENR	1.09613	CBLN1	-1.09295	C13orf1	1.02058	CGB2	-0.870716	SFRS6	0.866678
MED1	0.802768	PAICS	-0.6836	METTL6	0.840872	DEPDC6	-1.2723	CBR1	-0.618571	C13orf16	2.06903	CGGBP1	0.885819	SGTA	-0.771263
MED18	-0.506296	PAPD1	-0.614345	MIA2	-0.546939	DGKE	-0.972722	CBR4	-1.41594	C13orf21	-0.889475	CHAC1	-0.994817	SH3RF1	-0.840599
MEF2A	0.752207	PAPD5	-0.6038	MIP	-0.942507	DHODH	-0.875166	CBX2	1.31045	C13orf27	1.47036	CHCHD7	0.978633	SIGLEC11	-0.62681
METTL2A	-0.715621	PASK	-0.972972	MMP11	0.79218	DHRS9	0.987049	CC2D2B	0.757748	C13orf30	-0.990365	CHCHD8	0.555562	SIT1	-0.799443
MFAP2	-0.752605	PAX8	0.925713	MMP14	0.695141	DHX33	1.31115	CCBL1	0.942409	C13orf31	0.873725	CHD8	-0.585824	SLA2	-0.547104
MFGE8	1.01698	PBK	0.705225	MMP17	0.915853	DHX36	0.561271	CCDC102B	1.44441	C13orf8	-1.07064	CHDH	-0.930086	SLC16A4	-0.886255
MGC34761	1.17923	PCBD1	-0.559938	MOSPD2	0.795692	DIABLO	0.639311	CCDC103	-0.951543	C14orf104	1.69479	CHEK1	-0.811964	SLC24A3	-0.886402
MLH3	-0.56349	PCDH11X	-0.898394	MRAP	0.730772	DIDO1	0.675125	CCDC104	-1.57004	C14orf108	1.18024	CHIT1	-0.583977	SLC26A4	-0.920815
MME	0.995542	PCDH21	1.23062	MRPL12	0.396519	DIP2A	0.926193	CCDC109B	-0.863814	C14orf118	-1.18495	CHRAC1	0.658048	SLC27A1	0.704004
MNP1A	-1.15767	PCDHB5	0.692349	MRPL28	0.457814	DIS3	1.56232	CCDC116	0.44805	C14orf121	-0.73378	CHRM1	-1.01795	SLC3A1	-0.897988
MPHOSPH6	-0.45744	PCDHGC3	1.15725	MRPL30	0.802587	DIXDC1	-0.940354	CCDC132	2.3051	C14orf129	-0.850666	CHRM2	0.645809	SLC44A5	-0.656412
MRPS30	0.70838	PDE12	-0.719171	MRPL47	0.996842	DKFZP564O0523	0.552713	CCDC134	0.852654	C14orf130	0.793435	CHRM4	-1.47285	SLC4A10	0.970963
MRPS9	0.511536	PDE1A	1.15983	MRPL54	0.627345	DKFZP586H2123	-0.528783	CCDC141	-0.703033	C14orf138	0.792666	CHRNA10	-0.741404	SLC4A8	-0.569885
MTFR1	0.534625	PDHB	-0.426203	MRPS9	0.633356	DLG5	-0.81419	CCDC17	1.11295	C14orf140	1.58241	CHRNA2	-0.638743	SLC6A14	-1.35363
MTMR1	0.62415	PDIA4	-0.993768	MS4A8B	-0.527327	DLGAP2	-0.926258	CCDC33	0.773257	C14orf143	1.20449	CHRNB2	-1.15824	SLC6A17	-0.570779
MTRF1	0.992271	PDIA6	-0.665087	MT1E	0.656685	DLX5	-0.701606	CCDC38	-1.40222	C14orf149	1.09996	CHRNE	-1.11468	SLC6A18	0.957251
MTRF1L	0.824923	PDPN	1.11758	MUC15	-0.708917	DMBT1	-0.787348	CCDC50	0.909652	C14orf169	-0.724213	CHST10	-0.730175	SLC6A4	-0.91115
MTTP	1.44736	PDXK	-0.702284	MUC4	-1.24771	DMRTB1	-0.96074	CCDC55	1.22002	C14orf24	0.774999	CHSY1	0.749215	SLFN12	1.26593
MUC7	0.738353	PEPD	-0.565113	MXD3	0.554827	DMXL1	0.960756	CCDC6	-0.605833	C14orf37	-0.913593	CHSY-2	-0.794212	SMOC2	-0.818467
MVD	0.587344	PFTK1	1.22254	MYBPC3	0.599453	DNAI1	-0.687984	CCDC64	-0.605044	C14orf43	-0.761806	CHUK	1.12337	SNTG1	-0.672116
MYH3	0.646622	PHF15	-0.637879	MYBPH	0.742651	DNAJC10	0.67552	CCDC76	0.980586	C14orf45	1.52227	CIDEA	-0.85279	SNX25	0.684822
MYOZ2	0.738892	PIGC	-0.544334	MYF5	-0.808683	DNAJC14	0.766623	CCDC78	0.815004	C14orf48	-0.974703	CIRBP	0.983961	SORD	0.800204
MYRIP	0.978151	PIM1	0.595614	MYOZ2	0.891669	DNAJC19	-0.896317	CCDC81	-0.552123	C14orf79	1.39857	CIT	1.0355	SOX15	0.735572
N6AMT2	-0.718444	PITPNB	-0.563209	NAGLU	0.775584	DNAJC5B	-0.698731	CCDC98	0.923013	C14orf83	0.509812	CITED4	-1.03148	SPANXN1	-0.796911
NCAPD2	-0.629301	PLAUR	1.641	NASP	0.652789	DNAL4	0.689969	CCIN	-1.15541	C15H9orf3	0.898834	CIZ1	0.835802	SPATA18	-0.918856
NCAPD2	0.586553	PLD3	0.741464	NCAPH	1.06742	DNASE1	-0.476171	CCL11	-1.2598	C15orf43	1.08396	CKB	-0.994728	SPCS3	-1.07658
NCAPH	0.649834	PLEKHH3	-1.48968	NCSTN	-0.442377	DNM1L	0.513263	CCL13	-1.2923	C15orf44	-0.738166	CKM	0.55569	SPECC1	-1.08033
NDFIP2	0.495572	PLEKHN1	1.02121	NDST2	0.976243	DNMT3A	1.63576	CCL21	0.818661	C16orf3	-0.746545	CLCN2	-0.80129	SPG3A	-0.673243
NEO1	0.774802	PLXNA2	0.772292	NECAP1	0.816407	DNMT3B	1.04039	CCL22	1.47172	C16orf54	-1.27535	CLCNKB	-0.972998	SPON1	-0.825196
NEUROD1	1.0812	PLXNC1	1.6614	NEFL	0.763749	DNTT	-0.532883	CCL25	-0.547924	C16orf62	-1.05858	CLDN11	-1.09715	SPRYD4	0.621963
NFAM1	-0.574182	PML	1.01504	NEURL2	0.704215	DOCK10	0.75027	CCL26	1.34059	C16orf73	-1.06702	CLDN16	0.707754	SSH1	0.917934
NFATC3	0.770837	PODXL2	0.749092	NFATC3	-0.708617	DOCK6	-0.57445	CCM2	-0.612261	C16orf74	-0.885602	CLDN6	0.714335	SSPN	1.12141
NIT2	0.810844	POFUT1	1.00379	NGFRAP1	0.809051	DPH1	0.544541	CCNT1	0.797802	C16orf77	1.64529	CLDND1	-0.757876	SST	0.885099
NLGN2	-0.65146	POLD1	0.908041	NID1	0.612355	DPH1	0.697093	CCR9	0.560915	C16orf78	-0.649627	CLEC4M	-0.756541	SSTR3	-0.696822
NME1	-0.814691	POLR1C	-0.79411	NIF3L1	0.637352	DPH2	0.655876	CCRK	-1.54961	C17orf39	-1.29086	CLECL1	0.982986	ST6GALNAC6	-0.593523
NPAS2	0.720758	POLR3B	-0.7639	NIT2	0.786762	DPM2	0.626277	CCT6A	-0.768479	C17orf42	-0.834012	CLIP1	-1.10444	ST8SIA4	-0.539452
NR3C1	0.604684	POLR3E	-0.659938	NLRP12	1.07676	DPM3	0.742579	CD163L1	-1.08591	C17orf50	-1.55108	CLK1	0.924898	STARD6	-0.735816
NRG1	0.867452	PPM1D	0.832778	NMT2	0.935328	DPP6	-0.729828	CD200R1	1.86467	C17orf64	1.0815	CLTCL1	-0.995344	STARD8	-1.02392
NRG1	-0.424446	PPP1R16B	-0.666528	NOC4L	0.605436	DPPA4	-0.672446	CD200R1	0.687552	C17orf65	-1.28903	CMTM4	-0.897432	SYNPO2	-0.763915
NTNG2	1.09887	PQLC1	0.597682	NOL4	-1.07384	DQX1	-1.23779	CD46	-1.02424	C17orf77	-0.858922	CMTM4	-0.818758	SYPL2	-0.960635
NTRK1	-0.508351	PRAMEF7	0.956148	NOTUM	0.732077	DTD1	0.646323	CD53	-0.719207	C17orf82	-0.605511	CNIH	0.80186	TADA2L	0.841209
NUDT13	0.839665	PRDM4	-0.660918	NOXO1	0.788029	DUSP11	0.817895	CD5L	-1.29246	C18orf1	0.834268	CNKSR2	-1.08347	TARDBP	-1.18912
NUPL1	0.832212	PRDX3	-0.621448	NPAS2	0.783595	DUSP12	0.987844	CD82	-0.92567	C18orf25	0.562238	CNOT4	0.937737	TAS1R1	0.70816
NUPR1	0.513493	PRKCQ	-0.685513	NPL	1.01733	DUSP22	0.629638	CD8B	2.24895	C18orf26	-1.08204	CNPY2	0.883077	TEKT3	-0.817308
OAZ3	0.713727	PRL	0.738166	NR2F1	0.48694	DUSP26	-0.474174	CD9	-0.938798	C18orf34	0.843707	CNPY3	-0.60455	THBS1	-0.678522
OBP2A	-0.335295	PRMT2	-0.488896	NRN1	0.758153	DYDC1	-0.81492	CD93	0.810453	C18orf54	-0.773635	CNTN1	0.645829	TLR10	1.24169
OCIAD1	2.04165	PRPF40B	-0.830909	NT5C3L	0.441532	DYNC1I2	0.531996	CD99	-0.696966	C18orf55	0.972094	CNTNAP3	-0.710792	TMC4	-0.619075
OGG1	-0.4834	PRR11	-1.02807	NT5DC3	0.777696	DYNLT3	0.835123	CD99L2	0.746243	C19orf12	-1.34626	CNTNAP5	-0.968248	TMEM1	0.789992
OLIG3	0.551324	PRSS41	0.834379	NTN4	1.23001	E2F8	-0.778922	CDADC1	-0.848947	C19orf22	-1.05475	COG5	0.743618	TMEM16A	-0.781015
OPA1	1.60023	PRTFDC1	0.97284	NUDCD1	1.13296	E4F1	0.640673	CDC14B	-0.961837	C19orf33	0.990816	COL10A1	0.646191	TMEM16D	-0.581357
OPN1SW	0.924455	PSG5	0.802257	NUP50	-0.954185	EBAG9	0.693751	CDC2	1.05775	C19orf34	1.38857	COL11A2	-0.856338	TMEM171	-0.694714
OR10K1	-0.731155	PSTPIP1	-0.721067	NUP62	0.645798	EBNA1BP2	1.71009	CDC20	0.63947	C19orf35	-1.26668	COL16A1	-1.17737	TMEM195	-0.958078
OR10T2	-0.573243	PTBP1	-0.730617	OAZ3	0.605226	ECT2	0.990308	CDC27	-0.956271	C19orf41	1.24942	COL22A1	-0.864721	TMEM25	0.705429
OR13C8	0.94451	PTCRA	0.952584	OGDHL	0.843019	EDC4	0.571931	CDC42EP4	-1.06772	C19orf54	-0.691292	COL25A1	0.752758	TMIE	0.678031
OR1L8	-0.543792	PTGER3	-0.975619	OIT3	0.93987	EDEM2	0.546987	CDC42SE1	-0.85441	C19orf57	0.566502	COL3A1	-1.11871	TMPRSS11B	0.735111
OR1M1	-0.622335	PTGS2	1.31384	OLFM3	-0.610686	EDN3	-0.817136	CDC42SE2	-0.9281	C19orf61	-0.759128	COMMD4	-0.868535	TMPRSS12	-0.869173
OR2A1	-0.51539	PTPLAD1	-1.21334	OPA1	1.27184	EDN3	-0.775305	CDH19	1.01439	C1GALT1C1	-0.789025	COMMD6	0.670545	TNFRSF10B	0.625896
OR52B6	0.583332	PTPN13	-0.830073	OPTC	0.919613	EDN3	-0.76844	CDH4	-1.52651	C1orf102	1.08382	COMMD6	1.41383	TNFRSF10D	1.01799
OR6N1	0.773747	PWP2	-0.668719	OR1J2	-0.544657	EEF1E1	1.32064	CDH6	1.58532	C1orf108	-0.576047	COMTD1	0.568439	TNFRSF17	2.0201
OR6S1	0.519518	QSOX1	0.781955	OR1K1	0.700552	EFCAB2	0.652107	CDH8	1.82065	C1orf114	1.83302	COPA	-0.858142	TNFSF13	-0.821133
OR6X1	-0.530167	RACGAP1P	-1.13405	OR2M7	-0.577949	EFHD1	-0.729695	CDIPT	-0.706053	C1orf115	1.43495	COPS3	0.680338	TOP2A	1.25669
OR7D4	0.58164	RAD51C	-0.820227	OR4C6	-0.870359	EFNA5	-0.915601	CDKN2A	1.75905	C1orf116	-1.78722	COPS4	0.706205	TPD52L3	0.630206
OSTalpha	0.88619	RAI1	-0.906768	OR5P2	0.678114	EHHADH	-0.788464	CDKN2D	-0.925228	C1orf156	0.775597	COPS5	0.822327	TPRX1	-0.626768
P2RY10	-0.891471	RBBP7	-0.825907	OR5P3	-0.52516	EID3	1.15326	CDR1	-1.94441	C1orf162	-1.01219	COPZ1	0.534391	TRAPPC3	-0.792002
P2RY12	0.939709	RBBP9	-0.820286	OR6M1	0.796494	EIF2S2	0.68133	CDRT1	1.9355	C1orf172	1.33086	CORO1C	-1.2429	TREH	-0.797419
P2RY6	1.03842	RBL2	-0.901722	OR7D4	0.693886	EIF3E	0.916185	CDRT4	-1.1582	C1orf179	1.06777	CORO2A	-1.28854	TRIM46	1.22264
P4HTM	-0.421313	RBM10	-0.534656	OVOL1	1.138	EIF3I	0.523302	CDT1	1.20182	C1orf182	0.61232	COX18	0.715971	TRMU	0.778308
P4HTM	-0.355011	RBM26	-0.623553	PABPN1	0.630001	EIF4E	0.727915	CEACAM21	1.83653	C1orf19	0.769625	COX6C	1.38687	TRPM8	-0.977649
PAGE5	1.05479	RBM28	-0.796425	PAX2	0.530548	ELAVL2	-0.584354	CEACAM3	1.51946	C1orf2	-1.60108	COX8C	1.63006	TSPAN2	1.08632
PAX8	1.12465	RBM33	-1.07955	PBK	0.648455	ELOVL2	-0.729445	CEACAM7	-0.647636	C1orf21	-0.573581	CPNE1	1.03406	TSPAN6	-1.11353
PCDH1	0.437328	RBM34	-0.913063	PCDHB5	0.791514	EMCN	-0.887637	CEBPG	-1.10677	C1orf210	0.839364	CPNE5	-0.895466	TTC13	0.907344
PCDH11X	-0.577513	RCVRN	1.02569	PCNXL2	0.764012	EMG1	0.7035	CENPH	1.14631	C1orf213	-1.75812	CPO	-0.970199	TTC32	1.13304
PCDHA6	0.855172	REPIN1	-0.788821	PCSK9	1.0308	EMP1	-0.742766	CEP27	0.997466	C1orf25	0.879282	CPT1B	0.720637	TTPA	-0.871924
PCDHB7	-0.58915	REPIN1	-0.618174	PCTP	1.06476	EMP2	-0.751576	CEP350	0.722254	C1orf35	0.523413	CR1	0.689709	TUBGCP3	-0.884963
PCDHGC3	1.3246	RFX5	-0.640085	PDCD7	-0.53691	EMX1	-0.492768	CETN2	-0.596632	C1orf41	1.21676	CRBN	0.726678	TXNDC13	0.748451
PCSK7	-0.502467	RGL1	-0.938899	PDCL	0.862554	EMX2	-0.778388	CETP	0.975117	C1orf51	1.2113	CREB3L1	-1.00891	UBFD1	-0.557782
PDE1A	0.831135	RHBG	0.800064	PDE4A	0.878194	ENPP6	-0.58555	CFB	-0.815639	C1orf54	1.61545	CREBBP	0.665299	UBR3	-1.23098
PECR	0.727379	RIC3	1.49733	PDE4D	-1.25223	EPB41L4A	-0.942776	CFDP1	-0.872031	C1orf62	-1.28901	CREBZF	0.918996	UBXN7	0.863735
PER2	0.835837	RIMS1	0.983249	PDHA1	-0.538603	EPS8	0.892881	CFH	-1.17158	C1orf87	1.6636	CRKL	-0.896469	UCP1	-0.846086
PFKP	0.428646	RIMS3	-0.823349	PDIA2	-0.497855	ERBB3	-0.662205	CFHR1	0.950793	C1orf95	-1.67155	CRLF1	-1.00974	UCP3	0.742035
PGLYRP2	-0.741274	RNF4	-0.704033	PDK4	1.20299	ERGIC2	0.917672	CH25H	-1.21817	C1QTNF3	-1.09801	CRLF2	-1.50392	ULBP2	-1.01805
PHF17	-0.557013	RP11-529I10.4	0.779463	PECR	0.882089	ESF1	0.936792	CHAF1B	1.4457	C1QTNF6	-1.07643	CRLF3	0.911142	UMOD	0.834356
PHKB	0.936016	RP4-691N24.1	-1.13449	PER1	-0.551682	ETFB	0.434699	CHCHD5	0.976182	C1QTNF7	-1.30244	CROP	1.09244	USP44	1.04034
PHLDB2	-0.794149	RP5-1077B9.4	0.510505	PGLS	0.8316	ETFDH	0.879501	CHERP	-0.943245	C1QTNF8	-1.14267	CROP	0.985355	VAMP1	0.746048
PIP5K3	-0.698257	RPUSD2	-0.524521	PHOSPHO2	0.54965	EVL	0.704102	CHFR	-0.905357	C1S	1.04922	CRTC3	-0.886758	VAMP1	0.988684
PKHD1	1.02584	RRM1	-0.740285	PI15	-0.944206	EXOC1	0.65936	CHMP4C	-1.35701	C2	0.595128	CRX	-0.727838	VEGFA	0.772043
PLA2G7	1.26083	RRP15	-0.930858	PI4KB	-0.849219	EXOC2	0.677761	CHP	-0.835132	C20orf103	1.42857	CRYBB3	-1.10419	VEZT	-1.18766
PLAUR	0.724392	RTN4IP1	-0.846893	PIAS1	-0.753868	EXOC3	0.374896	CHRAC1	-0.613202	C20orf112	-1.10619	CRYGD	-1.01304	VLDLR	-1.30682
PLCD4	0.670888	RTTN	-0.905654	PIAS3	0.667505	EXOC8	0.704581	CHRDL2	-0.814064	C20orf114	0.894207	CRYZL1	-0.937926	VPREB3	0.969469
PLD1	-0.713311	RUNDC3A	0.970212	PIGK	0.870273	EXOSC4	0.46223	CHRM2	-0.587551	C20orf121	0.712307	CSAD	-1.20513	WDR65	-0.686725
PLD2	0.532278	RUVBL1	-0.731996	PIKFYVE	1.00005	EXOSC9	0.577589	CHRM5	0.780326	C20orf151	-1.17436	CSF1R	-1.07536	WNT8A	-0.570187
PLEKHG5	0.711173	RYBP	1.02594	PIP4K2A	0.836316	F2RL3	-0.739997	CHRNA3	-0.68601	C20orf165	1.2029	CSMD3	0.8552	XDH	-1.01079
PLGLB2	0.794763	S100A10	-0.567252	PISD	0.762172	FADS2	-0.55635	CHRNA4	1.07343	C20orf185	-1.51063	CSNK1G1	-0.849533	ZCCHC14	0.976075
PLIN	0.734801	S100A8	1.81032	PITRM1	0.719964	FAHD2A	0.59788	CHRNA7	-1.03882	C20orf196	-1.80916	CSNK1G1	-0.634034	ZDHHC4	0.733964
PLK2	0.614448	SAA4	-0.662643	PLA2G7	1.13592	FAIM	1.23559	CHRNB2	0.816621	C20orf26	0.926754	CSPP1	-1.29877	ZFP36	-0.8437
PLXNA3	-0.555884	SARS2	-0.691013	PLCD4	0.928133	FAM103A1	0.579854	CHST4	0.964762	C20orf4	0.659457	CST2	-0.663152	ZNF117	1.07324
PML	-0.501138	SART3	-0.646754	PLEC1	1.04845	FAM105B	0.824571	CHST6	1.21671	C20orf67	-0.613668	CST9L	-1.61258	ZNF14	0.755209
PNLIPRP2	0.800116	SASH1	-0.981142	PLK2	1.03162	FAM107A	-0.441311	CHTF18	1.12667	C20orf71	-0.713229	CSTF3	1.03604	ZNF195	1.22036
POLA2	0.55826	SCAMP3	-0.537624	PLK3	0.482058	FAM113A	0.564776	CINP	0.60729	C20orf77	-1.56179	CTA-126B4.3	-0.591227	ZNF233	-0.880022
POLR1B	0.71092	SCN2B	1.83032	PLN	1.05766	FAM119A	0.829663	CIZ1	-0.696604	C20orf79	1.8949	CTDSP1	-0.849239	ZNF295	0.539717
POLS	0.47458	SCN3B	1.37504	POLD1	0.757809	FAM122B	0.625743	CKAP5	-0.670105	C20orf85	1.4848	CTDSP2	-0.588887	ZNF3	0.549449
POPDC2	1.16306	SCN4B	1.55216	POLR2J2	0.764352	FAM126B	-0.88902	CKLF	0.708009	C20orf96	-1.68139	CTDSPL2	0.817064	ZNF346	0.93377
POU2F3	-0.66657	SDCCAG3	-0.986769	POLR2L	0.922439	FAM149A	0.919612	CKLF	0.649301	C21orf49	-1.79081	CTGLF3	-0.684622	ZNF395	1.15401
POU4F1	-0.54399	SDHD	-0.679872	POM121	-0.817387	FAM156A	0.76699	CKLF	0.676499	C21orf55	1.08268	CTNNA3	-0.929601	ZNF431	-0.870308
PPAPDC2	0.729642	SENP2	0.724121	POMC	0.936718	FAM20C	1.02767	CKM	-0.695692	C21orf58	-0.831469	CTPS2	-1.41762	ZNF434	0.621284
PPARG	-1.26479	SEPX1	0.843301	POMZP3	1.07744	FAM29A	0.849877	CLCA1	-1.2844	C21orf7	-0.88788	CTR9	0.686745	ZNF443	0.776304
PRICKLE1	-0.893506	SERP1	-0.802361	POU2AF1	-1.05529	FAM48A	0.602355	CLCA3	-0.914142	C21orf91	-0.633513	CTRL	-0.845229	ZNF507	1.38194
PRKCI	-0.580067	SERPINH1	-0.758675	POU4F3	0.77217	FAM60A	0.760504	CLCA4	-0.89072	C22orf15	1.96938	CWF19L1	0.900612	ZNF576	-0.796589
PRLHR	0.622462	SETBP1	0.766154	POU5F2	-0.674853	FAM76B	0.74236	CLCC1	-1.10885	C22orf16	0.747986	CXCL16	-1.49043	ZNF649	-0.587972
PRM3	0.592219	SF3B1	0.804358	PPEF2	-0.626032	FAM78A	0.818994	CLCN2	0.996653	C22orf23	-0.752956	CXorf22	0.838303	ZNF691	0.746236
PRMT5	-0.479217	SFMBT1	-0.924288	PPFIA4	0.70905	FAM82C	-0.807302	CLCN4	-1.05356	C22orf33	1.06033	CXorf38	0.840056	ZNF791	1.51676
PRND	-0.64545	SFPQ	-0.571217	PPIL2	0.810852	FAM83A	-0.539864	CLCN5	-1.3012	C22orf36	1.66865	CXorf58	0.926552	ZNF91	0.78449
PRPF38B	0.707097	SFRP5	-1.03448	PPP1R16B	-0.864305	FAM96A	0.655067	CLCNKA	1.34459	C22orf9	-1.26289	CXorf9	-0.948873	ZNRF1	0.622599
PRR16	-0.714772	SHROOM3	-0.845483	PPP1R3F	0.683534	FANCD2	-0.637126	CLDN10	-1.06885	C2CD2	1.09065	CYB561D1	-0.960326
PRSS1	0.939169	SIDT1	-1.15961	PPP2R2A	-0.559652	FASTK	0.50051	CLDN16	-0.821496	C2orf24	-0.587051	CYB5B	-1.07549
PRSS3	0.633927	SLC11A1	0.993632	PQLC1	0.999797	FBN1	-0.821492	CLDN23	-1.33697	C2orf30	0.558252	CYGB	-0.673103
PRTFDC1	0.730044	SLC14A2	1.09958	PRAMEF2	0.605594	FBXL13	-0.84885	CLDN8	-1.91243	C2orf40	1.76022	CYHR1	0.565675
PSG1	0.664904	SLC25A17	0.849308	PRELP	0.743511	FBXL14	0.688777	CLEC10A	-0.583521	C2orf42	-1.1113	CYP11B2	-0.741494
PSG5	0.702704	SLC25A2	1.037	PRG2	0.807315	FBXL21	-0.891304	CLEC4E	0.588943	C2orf51	1.51758	CYP20A1	1.09406
PSTK	1.0453	SLC25A22	0.92437	PRICKLE3	0.766508	FBXL3	0.682573	CLGN	-1.72118	C3AR1	-1.1141	CYP3A4	-1.45882
PTCD3	0.760711	SLC25A37	0.817576	PRKAR2B	-0.993054	FBXL7	-0.944716	CLINT1	-0.599674	C3B	0.893418	CYP4Z1	0.848038
PTPN23	-0.659956	SLC25A4	-0.756169	PRM3	0.828282	FBXO10	0.655933	CLIP3	0.749376	C3orf1	0.700962	CYP4Z1	0.6614
PTS	0.77204	SLC25A40	1.12191	PROCR	0.830022	FBXO39	-0.622756	CLK4	1.63595	C3orf14	1.41803	CYP8B1	-0.699815
PYCR1	-0.874827	SLC28A3	1.33315	PROKR1	-0.77846	FBXO4	0.766376	CLN8	1.017	C3orf20	-0.667333	CYYR1	-0.720406
PZP	0.835986	SLC35E4	1.21486	PRR5	1.00311	FBXO40	-0.731875	CLPTM1L	-0.857476	C3orf26	0.997923	DAB2	-0.938948
QSOX1	0.955691	SLC37A3	1.7007	PRTFDC1	1.00007	FBXO5	0.746365	CLSTN1	-0.829321	C3orf44	1.27036	DAO	-1.37894
RAB18	0.687034	SLC39A2	-0.688035	PSG1	0.758311	FBXO8	0.548214	CNDP2	-0.883956	C3orf58	0.588376	DAP	-0.855298
RABGGTB	0.924878	SLC39A3	-0.429542	PSG9	1.01719	FBXW5	0.68385	CNGA3	1.05746	C3orf59	1.66007	DAP3	0.659146
RANBP3L	-0.472022	SLC44A1	-0.642449	PSMD4	0.629556	FBXW7	0.59198	CNIH3	-1.91013	C3orf64	0.612189	DBC1	1.12294
RANGRF	-0.440426	SLC5A2	0.703018	PTEN	1.2678	FER1L3	0.908729	CNN1	-1.80021	C4B	0.810451	DBF4B	-0.757116
RAP1GAP	0.746322	SMPD4	-0.747987	PTPN5	0.925383	FGA	-0.809805	CNOT1	0.850703	C4BPB	1.11632	DBX2	0.685334
RAPGEF3	0.606926	SNX27	-0.696924	PVRIG	0.699254	FGFR1	-0.533901	CNOT6L	1.21449	C4H6orf52	1.61925	DCBLD1	-0.66042
RARRES2	0.509434	SNX9	-0.678047	PZP	1.03558	FGFR1OP	-0.693518	CNOT7	-1.15999	C4orf17	0.891947	DCLK2	-0.744327
RASL10B	1.29479	SOCS1	-0.711756	QSOX1	1.16012	FGFR1OP2	0.848001	CNP	-1.03625	C4orf19	1.12987	DCP1B	0.583666
RAVER1	-0.500074	SOCS2	-0.801674	RAB11FIP5	0.723131	FGFR3	-0.84955	CNTN1	0.643216	C4orf27	0.717029	DCP2	0.710426
RBM11	0.806355	SOLH	-0.610884	RAB36	0.726914	FHL2	0.601926	CNTN4	0.756928	C4orf31	2.63704	DCTN6	1.06963
RBM19	0.576386	SOS2	0.707697	RAB3D	0.666387	FILIP1	-0.687864	CNTNAP4	-0.681488	C4orf35	1.38108	DCUN1D4	0.776508
RBM34	0.888827	SOX4	0.978859	RAB3GAP2	-0.670971	FIP1L1	1.08879	COG2	1.01631	C4orf6	-0.919838	DCUN1D5	1.0637
RBM35A	0.601833	SPAG1	1.0285	RAB4A	-0.66401	FKBP3	0.639595	COL11A1	2.13024	C4orf8	-0.653905	DDEFL1	-0.650894
RCP9	0.728242	SPCS2	-0.661794	RABEP1	-0.545576	FLJ10404	0.590683	COL12A1	-1.64186	C5orf22	-0.723116	DDX17	-1.16146
RCVRN	0.807936	SPIN1	-0.687668	RAE1	0.720822	FLJ11184	0.989397	COL1A1	-2.11719	C5orf23	1.23831	DDX31	0.714562
RDH5	1.07962	SPINT2	-0.782434	RAP1GAP	0.804757	FLJ13611	0.833293	COL21A1	-1.07191	C5orf29	-1.73067	DDX46	1.00316
RECK	0.776446	SPTB	1.45125	RAP2C	0.941747	FLJ14154	0.467844	COL4A3	-1.59147	C5orf34	1.07755	DEAF1	1.19941
REG1A	0.770744	SRP68	-0.434018	RASAL1	1.00302	FLJ14803	0.962372	COL4A4	-0.931109	C5orf38	1.14441	DEFB118	-1.08229
REG1B	0.643252	SRPR	-0.537023	RASD2	0.780263	FLJ23049	-0.974542	COL4A6	-1.85623	C6orf105	1.19825	DEK	0.919444
RELN	1.14313	SSRP1	-0.502928	RASIP1	0.889186	FLJ25371	-0.801661	COL5A1	-0.804071	C6orf108	-0.92016	DENND1B	0.771482
RELT	1.10815	ST18	0.717143	RBM19	0.741172	FLJ40142	0.858088	COL6A2	0.992958	C6orf145	1.53041	DENR	1.0683
RGS12	-0.51887	ST6GAL1	-1.20237	RBM22	-0.730339	FLJ45079	0.595771	COL6A3	-1.10758	C6orf154	0.999321	DEPDC2	-1.31898
RICTOR	0.91357	STAT4	-0.657923	RBM26	-0.608104	FLJ45530	-0.619506	COL9A3	-1.41753	C6orf159	-0.621877	DEPDC6	-1.31748
RIMS3	0.711079	STT3B	-0.938744	RBPJL	1.25055	FLYWCH2	0.61123	COMP	1.00167	C6orf163	1.00102	DGKE	-1.04976
RNF111	0.939147	SULF2	-0.680292	RDH12	0.928261	FMO4	-1.15312	COQ3	0.933122	C6orf167	0.947495	DHRS9	0.855962
RNF14	0.8819	SUPT16H	-0.629305	RDH5	0.823602	FMOD	-1.33561	CORIN	-1.49523	C6orf174	1.22773	DHX15	0.732263
RNF4	-0.605569	SYCP2	1.25557	RFX4	-0.712334	FMR1	1.3548	CORO1C	-0.84302	C6orf199	-0.596612	DHX29	0.855169
RNPEP	0.594724	SYNCRIP	-0.829678	RGS9	-0.960508	FNBP4	0.711526	CORO2B	0.596295	C6orf203	0.685823	DHX37	-1.04249
ROBO4	0.894281	SYNCRIP	-0.596798	RHBG	0.706081	FOLR1	-0.660308	CORO6	0.536528	C6orf25	-0.612588	DHX9	0.691204
RPL26	1.10584	SYTL3	0.926766	RHEB	0.737265	FOLR1	-0.914499	COX6A2	0.683147	C6orf32	-1.30129	DIDO1	0.944122
RPL39L	1.1282	TAAR2	0.780255	RHO	-0.670354	FOLR2	-0.552067	COX7A2L	-0.67984	C6orf60	0.927806	DIDO1	0.847907
RPP38	0.832845	TAF11	-1.09065	RNASEK	0.706073	FOSB	-0.612333	COX7B	0.971545	C6orf62	-0.875544	DKFZP564O0523	0.643194
RQCD1	0.794899	TAF6	-0.526498	RNF126	0.98247	FOXA3	-0.761385	CPA2	-0.48634	C6orf65	1.40703	DKFZP586H2123	-0.937132
RRAGB	0.828056	TARBP2	-0.566072	RNF126	0.664074	FREM1	-0.666229	CPEB4	1.11025	C6orf97	0.899615	DLGAP1	-0.819109
RSRC1	0.996918	TBC1D15	0.745116	RNF165	0.814802	FSCN1	-0.532567	CPLX4	0.849101	C7	1.58297	DLK1	-1.09247
RUFY3	0.764988	TBC1D4	-1.42229	RNF2	-0.777752	FUBP1	1.11803	CPNE1	-0.51909	C7orf20	1.05819	DLK2	-1.30753
RXFP2	0.739434	TBL2	-0.549964	ROBO1	0.935938	FUNDC1	0.784717	CPSF2	-2.11648	C7orf24	2.14223	DLL4	1.07541
RYR1	-0.804721	TCERG1L	1.2661	ROD1	-0.498751	FUSIP1	0.681205	CRCT1	0.934246	C7orf27	0.478868	DLX2	-1.07389
SAA4	0.508532	TEF	-0.625263	RP5-1103G7.6	-0.514889	FUSIP1	0.598824	CREB3L3	-0.665346	C7orf30	0.774994	DMPK	-0.936411
SASS6	0.731605	TGFA	1.26074	RPL28	0.569498	FUT1	-0.719891	CRH	-1.36272	C7orf32	0.472959	DMRTA1	-0.832396
SCARB2	0.863439	TH1L	-0.5851	RPN2	-0.815187	FXC1	0.604814	CRHR1	1.09466	C7orf46	1.21085	DMRTB1	-0.911535
SCG2	0.929024	TIPARP	-0.975136	RPRML	0.926613	FXYD6	-0.607037	CRHR2	0.625158	C7orf53	1.18617	DNAH2	-0.903157
SCOC	0.706645	TJAP1	-0.712951	RSU1	0.661855	FZD6	-1.17704	CRIPT	-0.667222	C8G	1.35021	DNAI1	-0.675494
SDC3	-0.821167	TLE3	1.05664	RUNX1	-0.74621	G3BP1	0.590251	CRKL	-1.3933	C8orf22	1.48644	DNAJB12	-0.842343
SDCBP2	0.939851	TLR4	0.825904	S100A5	0.810542	GABARAPL1	-0.643377	CRLF2	1.02164	C8orf30A	-1.19182	DNAJB14	0.87968
SDCCAG8	0.643331	TLR5	1.35177	S100A8	1.3426	GABBR2	-1.17071	CRP	-0.528338	C8orf31	-0.513265	DNAJB2	-0.640513
SEC31A	-0.51053	TLR8	1.06561	SCAMP1	0.813784	GABPB2	0.833182	CRTC1	0.828284	C8orf38	1.51398	DNAJB6	-0.782895
SELV	-0.692853	TMC2	1.37946	SCAMP3	-0.535695	GABRB1	-0.734549	CRYBB1	0.751123	C8orf47	1.57655	DNAJC1	0.564192
SEMA3A	0.797802	TMEM110	-1.17916	SCAMP4	0.763928	GABRB2	0.507756	CSAG2	0.728387	C9	1.52346	DNAJC12	-1.17528
SERINC2	1.25047	TMEM120A	1.2101	SCGB2A1	-0.600642	GAD1	-0.730217	CSDE1	1.03913	C9H10orf54	-1.10297	DNAJC5B	-0.874369
SERPINB12	0.503838	TMEM173	1.26733	SCHIP1	1.1303	GAD2	-0.876129	CSH1	0.519147	C9orf10OS	-1.04574	DNER	-1.47287
SERPINB7	-0.771683	TMEM25	-0.823829	SEMA7A	-0.612483	GADL1	-0.754379	CSHL1	-1.08114	C9orf125	1.10775	DNHD1	-0.669273
SERPINE1	1.17923	TMEM43	0.497623	SERBP1	-0.515395	GAL3ST1	-1.35662	CSN2	1.88059	C9orf126	0.859492	DNM2	-0.692711
SERPINF1	0.625519	TOR1B	-0.872758	SERINC2	1.4869	GALNT7	0.869142	CSNK1D	-0.655278	C9orf128	0.724003	DOC2A	-0.767685
SETD7	0.544026	TRAPPC2L	0.627681	SERP1	0.844818	GBAS	0.683505	CSNK1E	-0.940619	C9orf135	1.27056	DOCK5	0.771944
SF3B1	0.787365	TREM1	0.833106	SERPINH1	0.833098	GCG	-0.908542	CSNK1G3	0.583893	C9orf152	0.649192	DOCK6	-0.681794
SF3B14	0.541977	TREX1	0.519976	SFI1	-0.993432	GDAP1	-0.71579	CSNK2A1	-0.636974	C9orf156	0.541438	DOK1	-1.369
SFTPA2B	0.990364	TRIM10	1.05727	SFTPD	0.79853	GEN1	1.15946	CSTF2T	-0.952632	C9orf16	-0.818005	DONSON	0.717352
SGSH	0.834252	TRIM15	1.02335	SGK2	-0.53501	GFAP	-0.707889	CTAG2	-0.814325	C9orf30	1.5063	DOPEY2	-0.888557
SH2B2	-0.88533	TRIM16	1.08252	SGK2	1.62067	GFPT1	-0.71951	CTBP1	-0.821899	C9orf50	0.770081	DPH2	0.71727
SHMT2	0.620773	TRIM28	-0.475672	SGOL1	-1.16976	GGA1	0.53449	CTDP1	-0.836133	C9orf58	1.337	DPH4	0.933675
SHROOM3	0.673139	TRIT1	-0.59254	SH3BP1	0.736546	GGT1	-0.917521	CTDSP1	0.955858	C9orf80	-1.14748	DPP8	0.876535
SIAH1	0.580318	TRPA1	0.96478	SHMT2	0.653486	GGTL3	0.701421	CTDSP2	-0.774806	C9orf86	-0.650529	DPPA4	-0.711375
SIRT4	1.01886	TRPM1	0.741037	SHROOM3	0.658397	GGTLA4	-0.580047	CTDSPL	1.18191	C9orf90	-0.690124	DPY19L1	-1.16419
SIX4	0.475697	TTC17	-0.562524	SI	1.14146	GIF	-0.646734	CTGF	-3.07685	CA11	0.824723	DPY19L2	0.832914
SLC10A1	0.579428	TTC4	-0.692894	SIRPG	0.6989	GIMAP2	0.872345	CTLA4	1.86862	CA5B	-0.898942	DPY30	0.978872
SLC13A4	-0.537795	TTLL11	0.981871	SLAMF7	-1.18684	GIMAP7	0.955914	CTNNA2	1.15547	CA9	0.785485	DQX1	-1.10281
SLC14A2	1.17154	TTLL9	0.867214	SLC11A1	1.27113	GIN1	0.797815	CTNNB1	-1.41413	CABP1	-1.42396	DTL	-0.530767
SLC16A12	0.717242	TXK	-1.7112	SLC17A3	0.850724	GIYD2	0.704651	CTR9	-0.651358	CABP2	-1.14352	DTNB	-0.737768
SLC16A2	0.833408	TXLNA	-0.605488	SLC22A17	-0.817308	GJB7	-0.793789	CTSL2	-2.265	CABP4	-0.788327	DUOXA1	-0.876395
SLC1A4	-0.4665	TXNDC13	-0.702438	SLC25A24	-0.717101	GLCCI1	0.705056	CTSS	-1.09654	CABYR	0.84039	DUOXA2	-1.04485
SLC22A12	0.781828	UBE3C	-0.540155	SLC25A37	0.942663	GLCE	0.739479	CTTN	-0.989377	CABYR	1.06391	DUSP12	1.14428
SLC25A15	0.688626	UBR7	-0.532264	SLC29A1	1.32404	GLO1	0.474094	CTTN	-1.10458	CACNA1F	-1.29982	DUSP7	0.588031
SLC25A16	0.720738	UBTD2	-0.920098	SLC34A1	0.746605	GLT6D1	-0.705182	CTTNBP2	-1.26566	CACNG7	-1.76629	DYNLT3	1.02244
SLC26A3	1.30566	UGCG	1.46695	SLC35A4	0.869947	GLUD1	0.483206	CTTNBP2NL	-1.51748	CACNG7	-1.012	DYRK1B	-1.11556
SLC26A8	-0.656829	UHRF1BP1	-0.805964	SLC35C2	-0.503487	GMCL1	1.05331	CTXN1	1.50186	CADM1	1.71136	DYRK2	0.839305
SLC36A2	0.870456	UNQ830	0.714162	SLC38A1	-0.946342	GMEB2	0.520485	CXCL9	-0.968117	CADM2	1.4954	E2F1	-0.649064
SLC39A3	-0.508607	USP10	-0.739455	SLC39A1	0.752052	GMFB	0.825265	CXorf22	-0.985062	CADM3	-0.912764	E2F2	-1.29944
SLC44A2	-0.52816	USP15	0.816464	SLC39A7	0.750336	GMPR2	0.544636	CXorf39	-0.91805	CADPS2	1.70663	E2F6	-0.866939
SLC45A2	-0.609099	USP28	0.7815	SLC7A6	0.435049	GNAO1	-0.733252	CXorf41	1.03281	CALB1	1.08057	EBF1	-0.912924
SLC4A3	0.800944	USP39	-0.541431	SLC7A9	-0.896921	GNL3	1.26596	CXorf48	1.36851	CALML3	-0.746054	EBNA1BP2	1.19453
SLCO6A1	1.13474	UST6	0.669604	SLCO5A1	-0.650431	GNPDA2	0.727198	CXorf58	-1.48128	CALML4	-1.28264	EBPL	0.636529
SLIT2	0.857578	VDAC1	-0.639478	SLIC1	0.763254	GOLGA7	0.49169	CYFIP1	-0.766425	CALML5	-1.21688	ECH1	-0.588835
SLN	0.510423	VPS33A	-0.64888	SMPDL3A	1.59467	GOLIM4	-0.504412	CYLC2	-1.37675	CAMK1D	-1.14927	ECM1	-0.773576
SMC1A	0.416134	WARS	-0.929202	SMTNL2	1.03699	GOPC	0.656794	CYP11A1	-1.07212	CAMK2D	0.815682	EDA	-0.625645
SMG5	-0.44935	WARS2	0.679418	SMUG1	0.855378	GORASP1	0.663574	CYP27B1	1.27479	CAMK2N1	0.97824	EDC4	0.706205
SMOC2	0.800176	WDR45	0.641189	SNRPB2	1.04524	GOT1L1	-0.544772	CYP2A7	-0.518711	CAMTA1	1.3076	EDEM1	-0.62725
SNX21	-0.748458	WDR45L	-0.54723	SNX25	0.683	GPC6	-0.703818	CYP2J2	0.925303	CAMTA2	-0.585983	EDEM3	0.930144
SON	0.498257	WDR59	-0.637089	SNX8	0.824761	GPR125	-0.740674	CYP2W1	1.78848	CAPN11	-1.50949	EDG1	1.09049
SOST	-0.569008	WDR79	-0.482926	SORD	1.36374	GPR126	-0.834785	CYP4V2	1.22223	CAPN13	1.61617	EDG3	0.624981
SOX10	-0.77922	WDR90	-0.663192	SOS1	-0.98178	GPR128	-1.02406	CYP4X1	-1.07662	CAPN6	1.18261	EDG5	-0.693238
SPATA16	0.888968	WHSC2	-0.777954	SPAG1	1.02742	GPR161	-0.705916	CYP7A1	-2.1944	CAPN7	0.635092	EDG6	-0.642947
SPATA6	0.709088	WIT1	0.891609	SPECC1L	-0.468214	GPR98	-0.739265	CYP7B1	-1.18404	CAPNS1	-0.966827	EDG8	-0.921887
SPIN2B	0.758722	XK	1.4865	SPG11	0.63153	GPRASP1	0.85687	CYTL1	-1.70535	CAPRIN2	0.948199	EEF1E1	1.25651
SPIN4	0.953014	YARS	-0.53488	SPHK1	0.71559	GPRIN3	-0.77533	DAB1	-1.09476	CAPS	0.931179	EFCAB2	0.783223
SPINK1	0.526051	YBX1	-0.542392	SPRY4	0.849794	GPX2	-0.773035	DACH1	1.16614	CAPZA3	1.48654	EFCAB6	-1.17018
SPRY4	0.614721	YWHAQ	-0.647868	SPTBN1	-0.802862	GPX8	-0.745289	DACT1	-0.804679	CARD6	1.43109	EFNA2	-1.06664
SPTB	1.00505	ZBTB26	0.630652	SPTBN4	0.71144	GRHL1	-0.785836	DACT2	-1.11467	CARTPT	1.52482	EFNB2	0.577993
SS18	0.64984	ZBTB47	0.994622	SPTBN4	0.626247	GRM3	0.755859	DACT3	-0.785824	CASC3	-0.929826	EFTUD1	0.724336
STAG1	1.05372	ZBTB5	-0.921883	SPTLC1	-0.929979	GRM7	-0.877374	DAZL	-1.28244	CASD1	-1.57742	EGFLAM	0.679576
STK31	1.02892	ZDHHC16	-0.606949	SRA1	0.794311	GSTA3	-0.761132	DAZL	-1.13928	CASP14	-1.27803	EGFLAM	-0.638993
STX2	-1.03017	ZDHHC23	-0.906379	SRA1	0.909313	GSTM4	-0.750025	DAZL	-1.1944	CASP7	0.809486	EGR4	-0.758424
STXBP2	-0.662717	ZFP64	-0.575771	SREBF1	-0.591282	GSTO1	0.525983	DBC1	-1.40731	CASQ1	0.901397	EHBP1	0.554632
SULT1E1	0.897435	ZFYVE19	-0.526971	SSH3	-0.671713	GTF2A1	-0.463516	DBNL	-0.525663	CATSPER1	-1.16115	EHD1	-0.922849
SUMO3	-0.468771	ZKSCAN4	0.536802	ST3GAL5	-0.781132	GTF2H5	0.537882	DBR1	0.867618	CATSPER3	1.33201	EID1	0.638914
SYNC1	1.26188	ZNF167	0.884947	ST6GALNAC1	0.740217	GTF2IRD1	-0.956845	DCDC2	-1.41562	CBL	-1.19333	EIF2A	1.00033
SYNJ2BP	1.20979	ZNF169	0.573457	ST6GALNAC6	0.546754	GTF3C3	0.434898	DCK	-1.53294	CBR1	0.780676	EIF2AK1	-1.08588
SYT15	0.564501	ZNF28	-1.10627	STAB2	0.68243	GZMM	1.09084	DCTN5	0.606727	CBS	1.52311	EIF2C3	-0.760251
TAAR8	-0.865451	ZNF280A	0.829845	STARD10	-0.551813	H19	-1.03539	DDEF2	-1.64564	CBX2	-0.974175	EIF3B	-1.21126
TACC2	1.01786	ZNF442	1.05647	STAT4	-0.859856	H1FX	1.03106	DDIT4	-1.55083	CBX7	0.572648	EIF3E	1.51422
TAF8	0.59095	ZNF449	0.67971	STK3	1.18276	H2AFZ	0.660571	DDO	-1.45642	CC2D1A	-0.569637	EIF3G	-0.893896
TAS2R3	-0.665824	ZNF488	0.887561	STMN1	0.90061	HAAO	-0.452347	DDOST	-0.661661	CCAR1	0.852693	ELA2B	0.689412
TAS2R43	0.487317	ZNF497	0.903173	SWI5	0.596097	HAX1	0.759173	DDOST	-0.697353	CCBL2	0.989089	ELAVL2	-1.12736
TBC1D23	0.976746	ZNF545	1.10832	SYNE4	0.676445	HCN1	-0.803084	DDOST	-0.996641	CCDC102A	-0.92757	ELF1	0.678398
TBCE	0.56968	ZNF613	-0.668998	SYP	0.73843	HDAC3	0.598411	DDX25	-1.70373	CCDC106	0.90651	ELL2	-0.769881
TBX2	0.742011	ZNF621	0.92239	SYT16	-0.540609	HDAC8	0.445763	DDX4	-1.25445	CCDC110	1.12838	ELP4	0.826879
TGFBR1	0.688795	ZNF649	-0.602801	SYT4	1.06752	HDAC9	-0.713764	DDX42	-0.904376	CCDC113	-0.778651	EME2	-1.22009
TGFBRAP1	0.779472	ZNF74	-0.785857	SYT6	1.12783	HDGF2	0.542989	DDX43	-1.08885	CCDC114	1.35018	EMILIN2	-1.10869
THAP1	0.835456	ZSCAN22	0.548369	TAF9B	1.02109	HDHD2	0.710336	DDX53	-1.75933	CCDC124	-1.0225	EMP2	-0.843861
THG1L	1.09113			TAX1BP1	1.25608	HERC4	0.66352	DDX55	-0.851235	CCDC131	0.940762	ENOPH1	0.996847
THOC6	-0.39716			TBC1D10C	0.723086	HEY1	-1.04154	DDX56	0.769128	CCDC139	0.707805	ENPP1	-1.68514
THSD1	0.738051			TBX1	0.60244	HHAT	-0.712959	DDX6	1.7419	CCDC14	-0.805015	ENPP5	1.39146
TIMM23	0.696968			TBX2	0.932179	HHEX	0.628948	DEFB103B	0.853618	CCDC140	-0.598115	ENPP6	-0.685914
TIMM44	-0.527634			TBX4	0.98609	HIGD1A	0.935207	DEFB105B	-1.30478	CCDC16	0.674423	EPB41L2	-0.693363
TM9SF3	0.592847			TCF12	-0.607811	HINT1	0.954773	DEFB106A	-0.927911	CCDC19	0.901739	ERAL1	-0.662983
TMC2	0.914961			TDO2	1.6402	HIPK4	-0.636892	DEFB119	1.38945	CCDC41	0.820172	ERCC6L	0.538545
TMED1	0.552784			TEF	-0.60029	HISPPD1	0.849615	DEGS1	-0.84675	CCDC42	-1.38191	ERICH1	0.672156
TMEM135	1.05461			TEKT2	0.8128	HIST1H4K	0.717368	DENND4C	1.29082	CCDC46	1.0928	ERLIN2	0.805648
TMEM155	-0.734227			TGIF1	-0.969425	HIST1H4K	0.779764	DENR	1.04119	CCDC48	-0.821806	ESD	0.698591
TMEM17	0.727859			THOC1	-0.588883	HIST2H2AA3	-0.700628	DEPDC7	-0.972148	CCDC60	-0.74003	ESF1	1.2675
TMEM184B	-0.860963			TIE1	0.643953	HIVEP3	-0.685535	DFFB	-1.04906	CCDC65	0.867634	ESM1	1.48979
TMEM190	0.621479			TIGD7	0.855234	HLA-DOB	1.20108	DGAT2L6	-0.688551	CCDC68	0.989574	ETFDH	0.78964
TMEM191C	0.629768			TIMELESS	-0.879501	HLF	-0.725453	DHRS12	0.77717	CCDC70	1.25052	ETV7	-0.79947
TMEM39A	0.729919			TLR3	0.908308	HM13	0.426905	DIABLO	0.774737	CCDC74B	3.08715	EVC2	-0.58381
TMEM41A	0.585114			TM6SF1	-0.824533	HMG2L1	-0.605818	DIP2A	2.0257	CCDC74B	2.87882	EXOC1	1.0201
TMEM54	0.59644			TMBIM4	0.71523	HMGN4	0.597125	DIRAS1	-0.958866	CCDC78	-0.655699	EXOC2	0.766197
TMEM95	0.82089			TMCO3	1.17594	HMP19	-0.761398	DIRAS3	-1.50295	CCDC80	-0.811528	EXOC5	0.674007
TMPRSS4	-0.722893			TMEFF1	-0.827121	HNRPH1	0.990386	DIS3L	0.899857	CCDC81	0.478249	EXOC6	-1.13143
TNFRSF10A	0.75641			TMEM138	1.09372	HNRPH3	0.575912	DLC1	-1.51612	CCDC83	1.46136	EXOSC10	0.669506
TNFRSF4	-0.819145			TMEM170	-0.806576	HOM-TES-103	0.767578	DLEC1	-1.06911	CCDC89	0.623059	EXOSC5	-0.635711
TNFRSF6B	-0.732393			TMEM176A	0.566972	HOOK1	-0.60063	DLG1	-0.835766	CCDC9	-1.03068	EXOSC8	0.782974
TNKS2	0.569014			TMEM191C	0.802248	HOXA5	-0.950376	DLG2	-0.900894	CCDC91	1.1198	EXOSC9	0.92736
TP53RK	-0.674958			TMEM52	1.19488	HOXA9	-0.960539	DLG3	-1.86965	CCIN	1.42878	EXTL3	-0.731278
TPD52L3	-1.13946			TMEM60	0.515032	HOXB9	-0.719499	DLGAP1	1.36196	CCL1	-0.68285	F2RL3	-0.713854
TPM1	0.608398			TMEM67	-0.524667	HPRT1	0.535353	DLL4	-1.62833	CCL11	1.04133	FAAH	-0.591032
TRIM23	0.852369			TMPRSS13	0.911227	HPS3	-0.547847	DMBX1	-0.565939	CCL13	0.730615	FADS2	-0.628356
TRIM28	-0.488387			TMPRSS9	0.716892	HRB	0.57385	DMC1	0.720985	CCL14	-0.881988	FAHD2A	0.432842
TRIM44	1.29422			TNFAIP8L2	0.527734	HSF2	0.830784	DMD	-0.628966	CCL17	-1.13148	FAIM	1.26444
TRIM47	-0.604586			TNFRSF18	0.898931	HSPA14	1.01229	DMRT2	-1.05529	CCL18	1.792	FAIM2	-0.723356
TRRAP	0.587013			TNFRSF19	-0.726379	HSPA1A	-1.03225	DMRT2	-0.856887	CCL2	0.949899	FAM100A	-1.2117
TRY1	0.829821			TP53BP2	-0.577882	HSPA2	-1.02895	DMXL1	0.841306	CCL20	1.90629	FAM102A	-0.617468
TSC1	-0.602694			TPD52	0.796759	HSPA4	0.45454	DNAH1	0.822413	CCL23	1.49661	FAM104B	0.704522
TTLL1	-0.582463			TPRKB	1.24055	HSPC111	0.50289	DNAH5	1.22877	CCL8	-0.738306	FAM109B	-1.14511
TTR	0.657346			TRDN	0.666365	HSPC171	0.891151	DNAJB1	-0.903755	CCNC	1.00903	FAM122B	1.05794
TUBGCP4	-0.645619			TREM1	0.775109	HTF9C	0.672262	DNAJB14	1.32142	CCND3	-0.84005	FAM124B	-1.62206
TULP3	-0.47267			TREX1	0.772844	HTR7	0.794131	DNAJB2	-0.59092	CCNL1	0.722174	FAM125A	-0.50508
TYMS	-1.34749			TRIM25	0.914923	HTR7	0.668007	DNAJB5	-0.954279	CCNO	0.922733	FAM125B	0.774134
TYR	-0.881424			TRIM45	0.44424	HYAL2	0.491589	DNAJC1	-0.767823	CCNT1	-0.748643	FAM12A	-0.954477
UBE4A	0.538007			TRIM56	0.715453	ICT1	0.650384	DNAJC11	0.954489	CCPG1	-0.774431	FAM133A	0.759481
UBR1	0.646652			TRIM63	1.16622	IDH1	0.572268	DNAJC17	0.731934	CCR1	-1.69148	FAM134B	1.14825
UBTD1	-0.643763			TRIT1	-0.776685	IDH3A	0.549944	DNAJC7	-0.723347	CCR2	-1.42513	FAM136A	0.752211
UBXN7	0.753878			TRPM3	-0.755778	IER3IP1	0.992718	DNASE1L2	1.63691	CCR3	-2.0209	FAM29A	1.14739
UCHL3	-0.611185			TRPM6	1.02505	IFNA6	0.603351	DNM1	0.867194	CCR5	-1.68965	FAM3B	-0.824632
UCK1	0.773915			TRPV1	0.690857	IFNA6	0.678601	DNM1L	-0.745968	CCR6	-0.530608	FAM44A	1.70143
UGT1A6	0.655064			TRPV3	0.787803	IFNB1	-0.751571	DNMT1	-0.578633	CCR8	-0.684148	FAM47A	1.03094
UGT2A3	0.850787			TRRAP	0.775763	IFNG	1.07001	DNMT3A	1.64472	CCRK	0.777303	FAM48A	0.910651
UGT2B10	0.587146			TSGA10IP	0.853865	IFT80	1.12109	DOCK2	-0.917068	CCRL2	-1.21101	FAM50A	-0.678764
UPF2	0.618357			TTR	0.877539	IGSF1	-1.15377	DOCK5	0.753337	CCRN4L	1.25	FAM54A	0.587385
USF2	-0.48082			TUB	1.04947	IGSF2	-0.617026	DOCK7	-1.17116	CCT6A	0.732907	FAM57A	-1.31189
USMG5	0.719262			TUBB6	-0.804206	IKBKB	0.597165	DPEP3	1.49062	CD151	-0.754053	FAM58A	0.63396
USP12	0.97359			TUSC3	1.14571	IL12B	-0.611758	DPF3	-1.06509	CD163	0.665474	FAM70B	-1.50687
USP54	0.549623			TXNDC11	-0.684299	IL16	-0.619423	DPM1	0.770692	CD163L1	2.39349	FAM76B	1.16287
VASP	-0.821501			UBAP2	-0.826945	IL17B	-1.00544	DPM3	0.620492	CD164L2	-0.895167	FAM79A	-0.901045
VBP1	1.14667			UBE2J2	-0.701906	IL18RAP	1.45199	DPP4	-0.99594	CD177	-1.65369	FAM80A	0.663527
VPS13A	0.820638			UBE2L3	-1.02076	ILF3	0.724375	DPP6	-1.71334	CD180	-1.65585	FAM82C	-0.880792
VPS36	0.529976			UBE2Q1	0.499982	ILF3	1.11766	DPPA2	-0.687685	CD1A	-1.33854	FAM83A	-0.883667
WBP4	0.734494			UBE2V1	1.61954	IMMP1L	0.725291	DPY19L1	-0.807326	CD1C	-1.53991	FAM96A	0.960411
WBSCR16	-0.475054			UCK1	0.735649	IMMT	0.617815	DPY19L2	1.04357	CD209	-1.18588	FAM9C	0.652658
WDFY3	0.79394			UCN3	0.603692	IMPDH1	0.571018	DPYSL3	-0.769858	CD22	-1.34708	FAS	1.24595
WDR3	-0.829813			UCP3	1.06471	INA	-0.638182	DRD4	-0.635517	CD274	-1.01309	FBLN1	-0.573353
WDR31	-0.587843			UNC13B	0.855237	ING1	0.806663	DSCR10	1.50136	CD300A	-1.43202	FBXL11	-0.756393
WDR6	0.638219			UNQ830	1.06656	ING5	0.548424	DSCR4	-1.16219	CD300C	-1.38297	FBXL21	-1.52108
WDR60	0.740496			UNQ9438	-0.757904	INHBA	-0.854862	DUB3	0.881516	CD300E	-0.626185	FBXL3	0.806199
WDR68	0.545988			UPP1	-0.755228	INHBC	-0.853324	DUSP16	-1.30744	CD34	1.74691	FBXO10	0.819429
WDR74	-0.546819			USH2A	-0.830948	INPP5J	-0.680873	DUSP4	1.1905	CD37	-1.03188	FBXO17	-0.741254
WNT7B	0.552689			VPS41	-0.792331	INS-IGF2	-0.65778	DYDC2	-1.7876	CD38	-1.38478	FBXO32	0.62264
XAGE1C	1.16166			WBSCR17	0.497564	INSL3	-0.650008	DYNC2LI1	0.79064	CD3E	-1.58173	FBXO44	0.830841
XTP3TPA	-0.366558			WBSCR19	0.908608	INSL4	-0.829656	EBI3	0.777921	CD3G	-1.06167	FBXW7	0.719258
YIPF4	0.707091			WDR20	0.505307	INTS2	0.848378	EBNA1BP2	1.1288	CD46	-0.640532	FBXW7	0.767871
ZADH1	0.758022			WDR77	-0.767401	IREB2	0.775293	ECE2	1.0351	CD59	-1.76421	FBXW8	0.807258
ZAK	0.819603			WDR90	-0.677981	ITFG2	0.632768	ECSIT	0.795088	CD5L	2.14249	FCAMR	-0.611183
ZBP1	1.16921			WDR93	0.88705	ITGA6	0.600438	EDEM1	-0.771803	CD7	-1.0877	FCAR	-0.902613
ZBTB24	0.777059			WDSOF1	0.768213	ITGB5	-0.657533	EDF1	0.529813	CD72	-0.556285	FCER2	-1.13226
ZC3H12A	-0.412701			WFDC3	0.734885	ITK	1.33254	EDG7	0.798663	CD84	-1.52571	FCGR3A	-1.10197
ZC3H6	0.674454			WFIKKN2	0.743984	ITPA	0.524974	EDG8	0.89503	CD86	-0.753337	FCGR3A	-0.844375
ZCCHC2	0.738971			WIPF1	-1.28077	ITPKA	-1.13876	EDN3	-1.17472	CD8B	-1.24251	FCHSD2	0.77982
ZG16	0.511508			WNT3A	0.680752	JAG1	-0.604983	EDN3	-1.44747	CD99L2	-1.51631	FCN2	-0.89138
ZMAT1	1.11722			WNT5B	0.586147	JARID1B	-0.989871	EDNRA	1.22975	CDC14A	-0.962883	FCRL1	0.713789
ZNF14	0.7225			XAGE5	-0.495107	JARID1C	-0.549554	EDNRB	1.24173	CDC16	0.704955	FCRL4	0.633595
ZNF146	0.859896			XPNPEP1	1.13311	JOSD1	0.986721	EDNRB	-0.903016	CDC2	1.36082	FDFT1	0.651393
ZNF193	0.755611			XPO5	0.358433	KAL1	-0.695856	EEA1	-1.25071	CDC25A	0.981319	FEZF2	-0.9819
ZNF224	0.963326			YTHDF3	1.04266	KBTBD5	-0.868314	EFCAB4B	-0.688738	CDC2L2	-0.530158	FFAR1	-1.01072
ZNF226	0.801596			ZADH1	0.767697	KBTBD8	0.869844	EFCAB5	-1.03839	CDC34	-0.722681	FFAR3	-0.928188
ZNF234	1.15129			ZBP1	1.01415	KCNA7	-0.859195	EFHA2	0.999348	CDC37L1	0.913146	FGF11	-1.06592
ZNF236	0.635765			ZDHHC14	0.91023	KCNIP1	-0.505147	EFHB	-1.73933	CDC42	0.838522	FGF19	-1.37675
ZNF26	0.86181			ZFP36L1	0.516047	KCNJ10	-0.784796	EFNA5	0.669126	CDC42BPB	0.885953	FGF21	-0.852398
ZNF277	0.957383			ZFYVE16	0.892862	KCNJ4	-0.762385	EFS	-0.705762	CDC42EP2	-0.739093	FGF22	-0.907211
ZNF292	1.3852			ZMYM6	0.494685	KCNK1	-0.681682	EFTUD1	-0.662696	CDC42SE2	-1.03167	FGF3	-0.853707
ZNF292	1.42988			ZNF189	0.786869	KIAA0020	0.702889	EGFL6	-0.963721	CDCA3	0.622938	FGF5	0.706313
ZNF323	0.783849			ZNF323	-0.629557	KIAA0746	0.553269	EGFLAM	-0.809638	CDCA7	0.931918	FGFR1OP2	0.846281
ZNF33A	0.658964			ZNF33A	0.911332	KIAA0776	0.843489	EGFLAM	-0.688517	CDCA8	1.11882	FHL2	0.855937
ZNF342	-0.554751			ZNF350	0.744382	KIAA1333	0.796097	EGLN1	-0.852792	CDH1	1.86516	FIBCD1	-0.581615
ZNF397	0.806731			ZNF425	0.726913	KIAA1468	0.891403	EGR2	-1.12057	CDH11	1.08332	FILIP1	0.871284
ZNF430	1.08199			ZNF565	0.682033	KIAA1539	-0.527529	EHMT1	-0.650539	CDH13	1.99371	FKBP10	-0.761754
ZNF483	-0.723854			ZNF570	0.75959	KIAA1754L	0.776041	EIF1AX	0.956264	CDH16	1.22002	FKBP14	-0.891604
ZNF543	-0.566919			ZNF581	0.555115	KIAA2013	0.480896	EIF2B5	0.884141	CDH17	0.759623	FKBP1A	-0.707844
ZNF545	0.910342			ZNF616	-0.921584	KIAA2022	-0.736487	EIF2S1	0.78182	CDH2	0.991653	FKBP1A	-0.926901
ZNF559	1.05332			ZNF646	-0.637571	KIF2B	-0.683337	EIF5A	0.593452	CDH22	-0.773373	FKBP3	0.847948
ZNF565	0.573315			ZNF709	-0.747327	KL	-0.910512	ELA2B	-0.676569	CDH24	-1.05795	FKHL18	-1.02284
ZNF568	1.25276			ZNF77	0.826912	KLF11	0.633988	ELAVL2	0.931567	CDH26	0.932685	FLI46365	0.675476
ZNF57	0.930275			ZNF771	0.688871	KLHL10	-0.852969	ELAVL2	-1.30477	CDH5	-1.30569	FLJ10815	-0.711882
ZNF575	-0.657408			ZSCAN16	1.06533	KLHL23	0.725883	ELF5	0.973274	CDK6	1.21869	FLJ14213	1.04751
ZNF627	0.684052			ZSWIM2	0.811384	KLHL5	1.35712	ELFN2	0.841842	CDKAL1	-1.47685	FLJ14803	1.07502
ZNF668	0.71353					KLHL9	0.796322	ELK3	0.987758	CDKL2	1.96166	FLJ20035	1.38206
ZNF675	0.773845					KLK11	-1.2108	ELL2	-1.89034	CDKN1A	-1.07309	FLJ20323	1.09479
ZNF707	0.604284					KLK4	-0.499514	ELMO1	-1.23576	CDKN1B	0.701024	FLJ20489	-0.782715
ZNF77	0.817005					KLRA1	1.32531	ELMOD1	-1.04329	CDKN2B	0.816606	FLJ20628	1.11174
ZNF770	0.802136					KLRB1	0.965706	ELP3	0.753395	CDKN3	1.28097	FLJ20699	-0.728914
ZNF781	-0.623112					KLRC1	0.983798	EMD	-0.819052	CDO1	1.51184	FLJ22374	-0.628211
ZNF791	0.706852					KLRC2	1.12543	EMID2	1.30311	CDR2	0.839622	FLJ36070	-0.491443
ZSCAN22	0.526438					KLRC3	1.2309	EMILIN3	1.07865	CDR2L	-0.835452	FLJ37464	-1.15498
ZSWIM2	0.686975					KLRC3	1.15349	EML1	-1.02632	CDRT15	-0.846293	FLJ42177	0.913631
						KLRC4	1.03957	EML2	-0.832631	CDX1	1.2366	FLJ43752	-0.922454
						KRCC1	0.778784	EML5	-1.85167	CDX2	1.36591	FLJ46082	-1.11025
						KRI1	0.516456	EMX2	-0.823032	CDYL	-1.46643	FLT4	-0.781619
						KRT12	0.819	EN1	0.797271	CEACAM4	-1.95518	FMN2	-1.14096
						KRT75	-0.597412	EN2	-1.63203	CEACAM5	1.27988	FMNL3	0.538102
						KRT80	-0.691739	ENDOD1	0.819903	CEBPE	-1.37657	FMO4	-1.34425
						KRT85	-0.557817	ENO3	-0.733869	CECR6	-0.993275	FNDC3A	0.899382
						KRTAP19-3	-0.886456	ENOX1	-2.07526	CEL	0.583396	FNDC8	-1.18459
						KRTAP3-1	-0.90039	ENTPD2	1.27281	CENPA	1.09446	FNTA	0.842251
						KRTAP4-2	0.466368	EPB41	1.12617	CENPC1	1.14255	FOLR1	-0.710249
						KRTDAP	-0.683746	EPB41L2	-0.640072	CENTA2	-0.615251	FOLR2	-0.588245
						KTN1	0.786835	EPB41L4A	1.49845	CENTG1	-1.01808	FOSB	-0.493071
						L3MBTL3	0.722712	EPDR1	-1.06226	CEP152	-1.05351	FOXE1	-0.836858
						LACE1	0.421069	EPHA3	-1.31355	CEP164	-0.618978	FOXK2	-0.787382
						LAIR1	0.743066	EPHA4	-1.033	CEP192	0.943705	FOXO1	0.682801
						LANCL1	0.922931	EPHA5	0.89309	CEP290	1.2518	FOXP4	-0.534104
						LARP7	0.972741	EPHA8	-0.864583	CEP63	0.79038	FPGS	-0.956238
						LBH	0.695396	EPHB4	-1.1125	CEP68	-0.592684	FRYL	-0.807769
						LDHAL6B	-0.77608	EPHB6	1.34645	CEP70	1.77454	FSCN1	-0.660781
						LDHD	-0.813983	EPN2	1.28254	CEP89	-1.9523	FSD1L	0.895416
						LDOC1	0.508902	ERAP1	1.07063	CES2	1.20932	FSHB	-0.867472
						LEPREL1	-1.07671	ERC2	-1.33982	CETN3	1.90495	FSHR	0.524146
						LHX4	-0.762468	ERF	0.974528	CFB	0.667262	FSTL1	-1.53311
						LIG1	0.439605	ERGIC1	1.8311	CFC1	-0.960901	FSTL4	-1.23492
						LILRB1	1.32894	ERLIN2	0.810524	CFH	1.38478	FTSJ2	-0.820883
						LINS	0.950308	ERLIN2	-1.01653	CFH	0.797899	FUBP1	1.03597
						LIPG	-0.81084	ERMAP	-1.33385	CFHR2	0.964874	FUBP3	0.777522
						LIPH	-0.79863	ERMN	-1.82701	CFHR5	1.95456	FURIN	-0.673765
						LMAN1	0.981991	ERN1	0.751169	CFL2	1.19664	FUSIP1	0.897691
						LMAN2	0.581065	ESCO1	0.60114	CFTR	0.736029	FUT1	-1.46768
						LOC100430175	-0.882577	ESPNL	1.04177	CGB	-1.27131	FUT4	0.568808
						LOC116236	0.76432	ESR2	1.54067	CGB	-1.1619	FUZ	-0.73509
						LOC128977	0.519339	ESRRG	-0.804797	CGB	-1.01768	FYCO1	0.964898
						LOC150383	0.666853	ESSPL	0.64756	CGN	1.37057	FZD2	-1.20168
						LOC284121	-0.521737	ETS2	-1.0178	CGNL1	1.33916	FZD9	-0.650549
						LOC402573	-1.41354	EVC	-0.834983	CHAD	0.954163	GABARAPL1	-1.11171
						LOC440607	-0.75743	EXOC4	0.470862	CHCHD4	0.564654	GABPB2	-0.695478
						LOC441476	-0.825466	EXOC5	-0.668468	CHCHD8	0.636253	GABPB2	0.888241
						LOC51136	0.853487	EXOD1	-0.79384	CHD2	-0.786655	GABRA2	0.6365
						LOC693561	1.13762	EXOSC3	1.16107	CHD5	0.933244	GABRR1	0.614766
						LOC693798	0.835582	EXTL3	0.593759	CHD6	0.827106	GAL3ST1	-1.02545
						LOC694102	0.838219	EYA1	1.20377	CHERP	0.749613	GALNT11	0.620763
						LOC695097	-0.746507	EZH1	-0.527828	CHFR	-0.839254	GALNT4	0.890797
						LOC695153	0.912449	F11R	-0.763725	CHGA	1.29703	GALNT9	-0.977023
						LOC695361	0.802476	F11R	-0.605742	CHI3L1	-0.925744	GALP	-0.952049
						LOC696459	0.99614	F11R	-0.806789	CHID1	-0.527164	GAMT	-1.03813
						LOC696612	0.610919	F2RL1	-1.57085	CHKA	0.805545	GAPDHS	-0.947572
						LOC696612	0.559213	FA2H	-1.89081	CHMP1A	-0.736943	GAS2L3	-0.672328
						LOC698101	0.939456	FABP2	-1.74244	CHMP4C	1.80206	GATA6	0.666499
						LOC699219	1.10867	FABP4	1.35382	CHN1	1.1996	GATM	0.588928
						LOC699327	0.734757	FAH	-0.637123	CHORDC1	1.00655	GBP4	0.553538
						LOC699779	0.638293	FAM102A	-0.898751	CHP2	1.39357	GBX2	0.57351
						LOC700746	-0.762539	FAM103A1	-0.663389	CHRD	0.930039	GCNT3	-0.922289
						LOC702054	0.701925	FAM104A	-0.809714	CHRDL2	0.901352	GCS1	-0.974179
						LOC702919	0.67068	FAM104B	-0.782656	CHRM1	-1.08658	GDF3	0.637986
						LOC703728	0.657333	FAM105A	-1.09925	CHRM3	1.13291	GDNF	0.703983
						LOC703785	0.503443	FAM114A1	-1.52679	CHRM4	-1.66142	GDPD3	-0.677167
						LOC704198	0.753282	FAM119B	-0.680064	CHRNA10	-1.09636	GEM	-0.908542
						LOC704896	-0.68234	FAM125A	0.509329	CHRNA5	0.788833	GEN1	1.20505
						LOC705456	-0.955161	FAM131A	-0.629169	CHRNA6	-0.892182	GFOD2	-0.95748
						LOC706090	-0.793177	FAM133A	-0.746899	CHRNE	-1.1382	GFRA4	-1.39868
						LOC706154	0.740164	FAM13A1	-0.874195	CHST1	-1.30028	GGT1	-1.06564
						LOC706500	0.763044	FAM13C1	-1.36414	CHST10	-1.04952	GGTLA4	-0.995276
						LOC706675	-0.588477	FAM13C1	-1.53537	CHST11	-0.758449	GHITM	0.596601
						LOC707279	-0.472836	FAM14B	0.617707	CHST12	-0.694931	GHSR	-0.763026
						LOC707795	0.907602	FAM19A1	-1.45174	CHST13	-0.829836	GIN1	1.12116
						LOC707835	-0.748225	FAM19A3	-0.817499	CHTF18	-0.983006	GJA5	-0.902714
						LOC709215	0.679273	FAM19A4	-0.854824	CIB3	-0.65264	GJB4	-0.559283
						LOC709436	1.18005	FAM26C	0.749745	CIRBP	0.88345	GLI4	-0.9586
						LOC710344	1.05709	FAM33A	-1.15202	CITED1	1.62636	GLIPR1L2	0.672458
						LOC710582	0.644195	FAM36A	0.987689	CITED4	-0.853932	GLIS2	-0.696428
						LOC710669	1.0591	FAM40A	-0.495888	CKMT2	1.94754	GLTSCR1	-0.698167
						LOC710700	0.633902	FAM46D	-0.824692	CKS1B	0.623136	GLYAT	-2.14828
						LOC711108	0.796538	FAM47B	-1.12546	CLCA1	1.63668	GMFB	0.74287
						LOC711178	0.900473	FAM55D	2.37479	CLCN2	-1.10968	GMPS	0.857991
						LOC711212	0.52837	FAM57B	1.26523	CLCN5	0.769832	GNA11	-0.640323
						LOC712525	0.734881	FAM64A	-1.29047	CLCNKB	-0.917755	GNA13	0.940306
						LOC712843	-1.05886	FAM71B	1.61223	CLDN1	1.7621	GNAI2	-0.912112
						LOC712845	0.540665	FAM71C	-1.11135	CLDN10	1.67697	GNAT1	-1.05216
						LOC713336	-0.705985	FAM71F1	-1.49435	CLDN11	1.45512	GNG4	-0.801029
						LOC713357	-0.740402	FAM80B	0.808564	CLDN15	-0.856374	GNG8	-1.48801
						LOC713468	-0.531948	FAM81A	-1.35867	CLDN18	0.938224	GNL1	-0.90814
						LOC714084	-0.805593	FAM81B	-1.67045	CLDN23	1.23748	GNPDA1	-0.684918
						LOC714302	0.506371	FAM83A	2.59739	CLEC11A	0.918848	GOLGA7	0.74686
						LOC714885	0.812025	FAM92A1	-0.759107	CLEC4F	-0.916293	GOLGB1	0.700769
						LOC715889	0.554442	FANCA	1.02035	CLEC4M	-0.674942	GOLPH3	-0.71638
						LOC716252	-0.499516	FANCC	-1.42462	CLEC6A	-0.814894	GOLPH3L	-0.860836
						LOC716318	0.593599	FANCE	-0.612963	CLIC5	1.11556	GOPC	0.925733
						LOC716377	0.479812	FANCF	-1.17823	CLIP3	0.868435	GOPC	-0.597753
						LOC716931	0.920273	FAP	-1.58225	CLIP4	1.46633	GP6	0.701344
						LOC717030	0.962752	FARSB	1.25436	CLMN	1.31213	GPATCH4	-0.974475
						LOC717585	0.672629	FAT4	-1.52967	CLRN3	1.26919	GPCPD1	0.662469
						LOC717925	0.80399	FBXL11	0.928765	CLTC	0.838088	GPHB5	-0.98395
						LOC718217	0.607563	FBXL13	-1.2689	CLYBL	1.14851	GPKOW	-0.534299
						LOC718775	1.07609	FBXL2	-0.798932	CMA1	-0.880961	GPLD1	0.689617
						LOC719053	-0.72348	FBXL20	-1.38287	CMAH	0.668974	GPR110	0.581734
						LOC719662	0.729039	FBXL4	2.18667	CMBL	0.996692	GPR111	-0.648819
						LOC720147	0.660931	FBXL5	-0.70112	CMTM2	0.778301	GPR114	-0.738943
						LOC721251	-0.940333	FBXL7	1.451	CMTM8	2.02976	GPR171	1.06598
						LOC721595	0.595346	FBXL8	1.28743	CNDP1	1.17644	GPR173	-0.477684
						LONRF1	0.51763	FBXO16	-0.629825	CNGA3	-1.23615	GPR18	1.47247
						LRP3	-0.765681	FBXO39	-1.08757	CNKSR2	-1.90926	GPR23	-1.40938
						LRRC40	1.38066	FBXO5	0.805264	CNO	-1.23447	GPR3	-1.32373
						LRRC61	1.01395	FBXO7	-0.688168	CNOT1	-0.590715	GPR88	-1.55855
						LRRC8C	1.08153	FBXO8	-0.555189	CNOT10	-1.08136	GPSM3	-0.948045
						LRRFIP2	-0.780614	FBXW10	0.835215	CNOT2	-0.775366	GPSN2	-0.777464
						LSM1	0.742563	FCF1	-1.63399	CNOT6L	-1.77448	GPSN2	-0.99124
						LSM2	0.807541	FCHO2	-0.889144	CNOT7	0.664214	GPX5	0.673713
						LSM6	0.786089	FCN1	-1.27002	CNPY3	-0.6866	GRAMD1A	-1.20657
						LSM8	-0.971417	FCRL2	0.875667	CNR1	1.83641	GRAP2	-1.01136
						LSR	-0.81955	FCRL4	0.585185	CNR1	1.632	GREB1	-0.670167
						LUC7L	0.768665	FCRL5	0.666904	CNTN1	-0.798017	GRID2	-1.00338
						LY75	1.17274	FCRLB	1.64917	CNTN4	-0.62532	GRK1	-1.21494
						LY86	0.771162	FEM1B	-1.0899	CNTNAP3	-0.922953	GRK6	-0.768879
						LY9	1.07585	FEN1	-0.973525	CNTNAP5	-0.998515	GSC2	-0.919277
						LYPD5	-0.721974	FEZF2	0.829317	COBL	1.58426	GSPT2	0.58875
						LYRM4	-0.840866	FGA	-0.748803	COL12A1	1.25695	GSTA4	-0.705694
						MAD2L2	0.522547	FGF13	-0.826452	COL14A1	1.38589	GSTM3	0.756241
						MAEL	-0.740824	FGF22	1.15734	COL17A1	1.36679	GTF2A1L	0.61739
						MAFG	0.657887	FGF4	0.628745	COL17A1	1.54121	GTF2A2	0.750279
						MAGEF1	0.591582	FGF5	-0.569202	COL27A1	-2.05334	GTF2B	0.695303
						MAGI2	-0.742518	FGF7	-1.12263	COL4A2	0.848672	GTF2E1	0.793124
						MAMDC2	-0.806037	FGF8	-0.717362	COL4A3BP	0.736189	GTF2F2	0.968871
						MANBAL	0.895525	FGFR1OP	-1.35856	COL4A4	1.67064	GTF3C5	-0.753439
						MAP1B	-0.938704	FH	0.835114	COL6A1	1.89708	GTSE1	-1.01886
						MAP2K1IP1	0.567779	FHIT	0.792005	COL6A2	-1.56689	GZMM	1.04135
						MAP7D2	-0.772507	FHL5	-0.782898	COL6A3	1.97362	H1FNT	-0.927185
						MAPK10	-0.843635	FHOD3	-1.62094	COLEC11	0.924136	H2AFZ	0.959323
						MAPK4	-0.736054	FIGN	-0.817279	COMMD8	1.36481	HAGHL	-0.573007
						MAPKAPK5	0.775426	FKBP6	-1.05022	COPA	-1.18224	HAP1	-0.526285
						MARVELD2	-0.841471	FKRP	-1.13047	COPS8	-0.538953	HAPLN4	-0.566929
						MARVELD3	-0.926346	FLCN	-0.822931	COPZ1	1.03049	HCG3	-0.767559
						MAST1	-1.00197	FLJ10490	-0.647429	COQ3	1.0746	HCN3	-1.07499
						MBD3	0.435467	FLJ20184	-1.05223	CORO1C	-0.879314	HCP5	-1.01203
						MBD4	0.478369	FLJ20674	-1.64529	COX4I2	-0.756237	HCRTR1	-0.946252
						MBIP	0.907787	FLJ23861	0.688719	COX6A2	-0.759708	HDAC5	-0.678217
						MBTPS1	0.474662	FLJ27505	1.12558	COX6B2	-0.796835	HDC	-0.881247
						MCART1	-0.901528	FLJ30934	0.621945	COX6C	1.22348	HDDC2	-1.13001
						MCCD1	-0.644099	FLJ32894	-1.8952	COX7B	1.3148	HDHD2	0.74154
						MCM3AP	0.497434	FLJ37357	0.716841	COX7B2	1.87339	HECA	0.848107
						MCM4	0.805743	FLJ40235	-1.36464	CP	0.939088	HEMK1	-0.831546
						MCM5	0.609394	FLJ40296	1.22004	CP110	1.13898	HERC3	0.8673
						MCRS1	0.439352	FLJ42117	-0.919049	CPA4	-0.849569	HERC4	0.871432
						MDGA2	0.491922	FLJ42177	0.832833	CPA5	-0.932877	HHLA3	0.636443
						MDK	-0.560892	FLJ43505	-0.815919	CPB2	1.61563	HIGD1A	0.996406
						MED20	1.10561	FLRT3	-1.43441	CPEB2	1.50491	HINT1	1.12243
						MED27	0.525772	FLT4	0.72097	CPLX2	-0.693873	HIP1	-1.08881
						MED30	0.891015	FMOD	1.38417	CPLX4	-1.32244	HIPK1	-1.0273
						MED7	0.80886	FMR1NB	-1.46675	CPN1	1.06306	HIPK4	-0.976023
						MEP1A	-0.596502	FN3K	0.913409	CPSF1	-1.05292	HISPPD1	0.964397
						MESP1	-0.744394	FNBP1	-0.663601	CPXM1	1.41719	HIST1H1D	0.727349
						METTL2A	-0.642324	FNBP1L	0.905717	CPXM2	1.9868	HIST1H2AI	-1.54055
						METTL3	0.736565	FOLH1	-1.9185	CPZ	-0.890421	HIST1H2BD	-1.20731
						METTL6	0.835031	FOLR3	1.39997	CRABP2	-0.844936	HIST3H2BB	-0.879435
						MFAP5	-0.612559	FOXD2	1.8508	CRADD	0.770418	HIST4H4	-0.810472
						MGAT2	0.45709	FOXF1	-1.72015	CRAMP1L	-0.831763	HK3	-0.897285
						MGC13379	0.659517	FOXF2	-1.92394	CRB3	1.33725	HKDC1	-0.637119
						MGC42105	-0.985369	FOXG1	-1.25093	CRCT1	-0.860829	HLA-DQA1	-1.28611
						MGC61571	1.03668	FOXI1	-0.908424	CREB3L1	-1.72253	HLA-DRB1	-1.1663
						MICA	0.739031	FOXI2	-0.862971	CREBL2	0.67968	HMG2L1	0.837455
						MIF4GD	0.708948	FOXJ2	-0.633077	CRELD2	-0.567551	HMGB3	-1.28528
						MLC1	-0.748283	FOXN1	0.715823	CRIPAK	0.993322	HMGCL	0.526502
						MLPH	-0.856236	FOXR1	-1.19966	CRISP2	1.49471	HNRPH3	0.899728
						MMD	0.927708	FPGS	-0.630599	CRK	0.855938	HNRPLL	0.55838
						MMP23B	0.850426	FRAS1	0.846332	CRLF1	-0.893953	HOXB5	-0.560641
						MOGAT3	-0.713123	FRAT2	-1.19006	CRLF2	-1.00077	HOXC4	-1.05745
						MON1A	0.600288	FREM1	-1.49479	CROP	0.733327	HOXD11	0.707145
						MORF4L1	0.960319	FRK	-1.6427	CROP	0.808977	HOXD9	-0.799971
						MOXD1	-1.06656	FRMPD1	1.95959	CROT	1.17372	HPDL	-0.884559
						MPDU1	0.603127	FRMPD4	0.654137	CRTAC1	-0.786292	HPRT1	0.697602
						MPND	0.593726	FSCB	-1.17776	CRTC3	-1.01021	HPSE	0.855048
						MPP2	-0.89953	FSD1L	-0.868143	CRYAB	0.740505	HRB	0.561623
						MRFAP1L1	0.5845	FSHR	1.72363	CRYGC	1.55157	HRBL	-1.01047
						MRFAP1L1	0.984232	FTHL17	-0.662443	CRYM	2.09014	HRNR	0.670848
						MRGPRX1	-0.685212	FUBP1	-1.2312	CSAG2	-0.764844	HS1BP3	-0.599116
						MRPL13	0.885468	FUBP3	-1.71294	CSAG2	1.02025	HS1BP3	-0.660175
						MRPL15	0.908076	FUT1	0.925012	CSDA	0.656235	HS3ST3B1	-0.962529
						MRPL16	0.585828	FUT10	-0.92312	CSDC2	-0.753478	HSD17B8	0.469652
						MRPL22	0.503935	FUT3	-1.45682	CSE1L	0.901663	HSF2	1.03588
						MRPL30	0.617332	FUT4	-0.796916	CSF1	-0.951274	HSF4	-0.556718
						MRPL32	0.794447	FXR2	-0.580185	CSF1R	-1.02098	HSPA1A	-1.03826
						MRPL37	0.492713	FZD1	-0.979278	CSF2	-0.85935	HSPA4	-0.743154
						MRPL38	0.448426	FZR1	2.69719	CSF2RA	-1.66408	HSPB3	0.6024
						MRPL41	0.914098	GABBR1	0.668733	CSF2RB	-0.865259	HSPB6	-0.528651
						MRPL46	0.798231	GABRA4	-0.726846	CSF3	-0.73215	HSPC111	0.519626
						MRPL50	0.656449	GABRA5	-1.72456	CSF3R	-0.733483	HTR2C	0.775895
						MRPL51	0.675236	GABRB2	-0.541344	CSNK1G1	-0.889374	HTR3E	-0.789322
						MRPL52	1.07321	GABRB3	-1.18281	CSNK1G1	-0.913628	HTR7	-0.744045
						MRPS11	0.786471	GABRG2	-1.94845	CSPG4	-0.859596	HTRA2	-0.686898
						MRPS22	0.544018	GABRG3	-1.02134	CSRP2	1.27902	HYAL4	0.627089
						MRPS23	0.592152	GABRP	-0.782561	CST11	-1.80444	IBSP	0.664574
						MRPS24	0.475716	GABRQ	1.48208	CST2	-0.860408	IBTK	1.06697
						MRPS28	0.949737	GABRR2	0.682377	CST6	2.06711	ICA1L	-0.905085
						MRPS33	0.834416	GAD1	-2.0803	CST9	-1.44603	ICAM3	-0.58645
						MSL3L1	0.567012	GAGE7B	-0.892456	CSTF2T	0.79181	ICEBERG	0.895141
						MSR1	0.990487	GALK2	-1.53363	CTA-126B4.3	-0.586743	ICOS	1.25238
						MSTO1	0.898389	GALK2	0.735498	CTBS	1.25945	ICT1	0.755121
						MTA1	0.540125	GALNT10	-0.799566	CTDP1	0.523294	ID2	0.890301
						MTA2	0.529997	GALNT13	-1.78521	CTGLF3	-0.844996	ID3	0.95262
						MTF2	0.672814	GALNT4	0.787713	CTH	1.34589	IER5	-0.942607
						MTIF2	0.795288	GALNT5	-1.22736	CTHRC1	1.06531	IFNA2	0.658606
						MTIF3	0.771782	GALNT6	0.735463	CTNNBIP1	-0.756123	IFNG	1.14295
						MTMR11	-0.763187	GALNTL4	-1.83958	CTNND1	1.41231	IFRD1	0.791063
						MTMR6	0.645196	GALNTL5	-1.19469	CTPS2	0.998154	IFT52	0.981813
						MTMR7	-0.731127	GALR1	1.04395	CTR9	0.549221	IFT80	1.01401
						MTMR8	0.679516	GALR3	1.15894	CTRC	1.25183	IFT88	0.836192
						MTTP	-1.00554	GAPDHS	0.9054	CTSW	-1.78825	IGBP1	0.73158
						MUC2	-0.67381	GART	0.977106	CUBN	1.64825	IGF1	-1.64031
						MUS81	0.494148	GAS1	-1.10143	CUL5	0.653212	IGFL1	-0.975373
						MYBBP1A	0.577338	GATM	-0.576523	CUTC	1.37649	IGSF9	-0.667965
						MYBPC1	-0.951096	GBAS	-0.827221	CUTC	0.639657	IK	-0.458443
						MYL7	-1.32361	GBX2	-0.547103	CUZD1	0.772109	IKBKAP	0.791821
						MYNN	0.887435	GCET2	1.26707	CWC15	1.3068	IKBKB	0.980871
						MYO1D	-0.562264	GCHFR	0.865296	CWF19L2	0.897764	IKIP	1.09113
						MYO5C	-0.688771	GCNT4	-1.11517	CXADR	1.44859	IKZF1	-0.723476
						MYOC	-0.7252	GCS1	0.853648	CXCL12	1.52122	IKZF5	0.776888
						MYOZ3	-1.24609	GDF10	-2.06085	CXCL12	1.07904	IL17A	0.634851
						NAGPA	0.483083	GDF6	1.41429	CXCL13	1.08522	IL17B	-1.546
						NAP1L3	-0.803151	GDF7	0.532131	CXCL14	1.48044	IL18	-1.35916
						NAP1L4	1.05337	GDNF	-1.33499	CXCL16	-1.51754	IL1F10	-0.716116
						NARFL	0.541048	GDPD5	1.52544	CXCL17	2.69118	IL1F8	0.979009
						NAT2	-0.76652	GFER	0.806984	CXCR3	-1.42376	IL1RL2	-1.3747
						NAT5	0.417829	GFM2	0.683673	CXCR7	2.41475	IL20RA	-0.841603
						NBL1	-0.758933	GFOD1	-0.857169	CXorf1	-0.985868	IL22RA2	0.783064
						NCAM1	-0.893681	GFRA1	-1.20059	CXorf6	-0.968344	IL26	0.687513
						NCAPH2	0.525047	GGA3	-0.632203	CXorf9	-1.46345	IL28RA	-1.01971
						NCBP1	0.799055	GH1	0.581024	CYB561D1	-1.40653	IL2RB	-0.848802
						NCBP2	1.25561	GHITM	0.726359	CYB5D1	-0.824816	IL5RA	-1.17163
						NCKIPSD	0.640504	GHR	-2.00417	CYHR1	0.553936	IL5RA	-1.1017
						NCR1	0.986638	GIF	-1.56599	CYLD	-0.849056	IL7	1.32832
						NDNL2	0.631343	GIMAP6	-0.696635	CYP11B2	-1.16278	ILF3	-1.27222
						NDUFA6	0.55768	GJB4	0.9247	CYP1A1	1.43953	ILVBL	-0.577831
						NDUFB5	0.792722	GJB5	0.730048	CYP1B1	0.880777	IMMP1L	1.18288
						NDUFB6	1.15463	GJB7	-0.943675	CYP20A1	1.71857	INA	-0.561485
						NDUFB7	0.486436	GK	1.08797	CYP26A1	-1.11215	ING3	1.02852
						NDUFC1	-0.601798	GK2	0.960099	CYP26B1	1.03641	ING5	0.57637
						NDUFC1	0.635366	GLDC	-0.904756	CYP26C1	-1.50554	INPP5F	0.983884
						NDUFS4	0.608857	GLE1	-0.683389	CYP2A6	0.773427	INS	-0.548071
						NDUFS6	0.5199	GLI3	-0.817895	CYP2C18	1.06245	INSIG1	0.625608
						NEFL	-0.723404	GLIPR1	1.70927	CYP2E1	0.735772	INTS2	0.940643
						NEFM	-0.673841	GLIS2	0.531185	CYP2S1	-1.10841	IPO8	0.60564
						NEK7	0.929404	GLMN	-2.11732	CYP39A1	1.36943	IPO9	-0.91403
						NEK7	0.766283	GLO1	-0.504831	CYP4B1	2.50999	IRAK1	-1.1638
						NEK8	0.552285	GLOD4	-1.16233	CYP4F12	0.569307	IRF5	0.47832
						NEURL	-0.362341	GLRA3	-1.39692	CYTL1	1.76031	IRS4	0.784581
						NFATC2IP	0.906117	GLRB	-1.02595	DAAM1	0.913149	ITFG2	0.718699
						NIBP	-0.590286	GLT6D1	-1.08358	DAAM2	1.20622	ITGA11	-0.966781
						NIF3L1	0.542891	GLT8D2	-1.16162	DAB1	0.866744	ITGA6	0.650898
						NIP7	-0.829561	GLTP	-1.48829	DAB2IP	1.3068	ITGB1BP1	0.822762
						NKAPL	-0.947458	GLUD1	-0.639843	DACH1	1.22992	ITGB3BP	0.947659
						NLRP4	-0.747384	GLUL	-0.945638	DAOA	-0.97889	ITIH4	-0.534168
						NMD3	1.14846	GLULD1	-1.11644	DAPK1	-0.647884	ITIH5	0.843042
						NME3	0.750317	GLYAT	-1.03841	DAPP1	-1.00368	ITPA	0.798859
						NMU	-0.73641	GMPPB	0.810873	DBNDD1	-0.773319	ITPKA	-1.12765
						NOG	1.66862	GMPPB	1.04866	DBR1	-0.719129	ITSN1	-0.9153
						NOL4	-0.94727	GNA14	-1.21202	DBT	1.10585	IVNS1ABP	0.642978
						NOLA3	0.629961	GNAI3	1.28092	DCAKD	-1.34988	JAKMIP1	0.889364
						NOTCH3	-1.12626	GNAL	-0.722039	DCBLD1	-1.11978	JARID1C	-0.764287
						NOVA1	-0.885524	GNAO1	-0.758099	DCBLD2	1.87248	JAZF1	0.715553
						NPAL2	-0.81969	GNAZ	-1.15851	DCDC2	1.04279	JMJD1C	0.920422
						NPL	-0.648317	GNB3	0.647677	DCLRE1B	-1.03524	JMJD6	0.551699
						NPM2	-1.02036	GNG2	-1.70076	DCN	3.05158	KBTBD4	0.75689
						NPR1	-0.655704	GNG3	1.29299	DCST1	-0.842716	KCNA5	0.835803
						NR2C1	0.769725	GNG7	-0.577517	DCT	-1.50958	KCNC4	-0.98498
						NR4A2	-1.28201	GNGT2	0.725663	DCUN1D2	0.917715	KCNG1	-0.594663
						NR5A2	-0.645497	GNPTAB	-1.37572	DDC	1.18976	KCNG1	-0.650467
						NREP	-0.817123	GOT1L1	0.820372	DDI1	-0.638719	KCNH3	-0.634952
						NRIP1	0.998413	GPATCH2	-1.23265	DDOST	-0.596953	KCNH7	0.863821
						NSMAF	0.668459	GPBP1L1	-0.941332	DDR1	0.898875	KCNJ12	-0.618106
						NSMCE4A	0.861307	GPCPD1	1.29693	DDR2	-0.779946	KCNJ2	-1.25085
						NSUN5	0.561216	GPD1L	-1.48443	DDX1	0.87894	KCNK2	0.465743
						NSUN6	1.15993	GPER	-1.51442	DDX20	-0.960683	KCNMB2	0.659024
						NTHL1	0.630009	GPKOW	-0.627765	DDX25	1.54007	KCNMB4	0.7876
						NUBP1	0.607975	GPNMB	-0.984103	DDX4	1.46327	KCNQ2	-0.755654
						NUBP2	0.745349	GPR101	0.902483	DDX41	-0.833813	KCNV1	0.874078
						NUDCD2	1.04707	GPR107	0.620316	DDX46	0.85369	KDM1A	0.655467
						NUDT12	0.86163	GPR113	1.25119	DEAF1	0.882796	KHDRBS1	0.748953
						NUDT13	0.951167	GPR120	-1.46648	DEF8	-1.02375	KIAA0090	0.801685
						NUDT16L1	0.435802	GPR125	-1.16506	DEFB1	1.42103	KIAA0196	0.710871
						NUDT18	0.568682	GPR128	-1.47094	DEFB118	-1.83596	KIAA0256	0.856723
						NUDT21	0.513446	GPR142	1.1802	DEFB123	0.925398	KIAA0355	-0.876522
						NUDT6	-0.689456	GPR148	3.10296	DENND1C	-0.806727	KIAA0372	1.03987
						NUP107	1.1084	GPR155	-1.28653	DENND2D	0.730749	KIAA0406	0.587999
						NUP210	0.700156	GPR158	-1.28621	DENR	1.27185	KIAA0513	-1.66326
						NUP54	0.650722	GPR17	1.84755	DEPDC2	-1.21845	KIAA0528	0.805482
						NUPL1	0.88732	GPR172B	1.24788	DEPDC7	1.44271	KIAA0776	1.06301
						OCLN	-0.660878	GPR174	2.95409	DFNB31	-1.02779	KIAA1024	0.833292
						ODF2	0.761046	GPR179	-1.86921	DGKB	1.014	KIAA1128	1.06435
						OMD	-0.684633	GPR19	0.887937	DGKD	0.769504	KIAA1303	-0.706392
						OR1B1	-0.580092	GPR22	-1.65468	DHODH	1.35429	KIAA1429	0.700823
						OR4N4	-0.52468	GPR50	2.46135	DHRS13	-0.545683	KIAA1600	0.56959
						OR4X2	-0.659639	GPR64	1.11545	DHX32	0.518918	KIAA1754	-0.859065
						OR51M1	-0.838959	GPR68	0.927547	DHX36	0.693733	KIDINS220	0.826501
						OR7C2	-0.726245	GPR81	0.821518	DIAPH2	1.00229	KIF17	-0.759391
						OR7D4	-0.607698	GPR85	1.58228	DIO1	1.1977	KIF3C	0.78217
						OSBPL7	0.692644	GPR92	-0.966163	DIRAS2	1.70812	KIR3DS1	-1.15231
						OSBPL8	0.722386	GPR98	-0.824223	DKFZP434O047	-1.26524	KLF10	1.08014
						OSGEP	0.734689	GPRC5D	0.803051	DKFZP564J0863	-0.812587	KLF12	0.895765
						OXR1	0.602437	GPSM1	1.56118	DKFZP564O0823	1.25461	KLHDC2	0.754174
						P2RY5	1.01289	GPX8	-0.810232	DKFZp761E198	-1.54856	KLHL1	0.709929
						PAK1	-0.800965	GRAMD3	-1.4208	DKK3	1.45088	KLHL10	-1.27664
						PAK1IP1	0.67912	GRHL2	-2.63528	DLAT	0.74388	KLHL13	1.44887
						PALB2	0.648842	GRHPR	0.761836	DLC1	1.29377	KLHL20	1.2527
						PAOX	0.741397	GRIA2	-1.28341	DLEC1	1.49892	KLHL21	-1.46635
						PAPD1	0.626203	GRIA3	-1.37419	DLG1	-0.606407	KLHL23	0.837438
						PAPD4	0.924722	GRIA3	-1.02418	DLG5	1.99474	KLHL5	0.854928
						PAPPA	-0.699158	GRID1	-0.785357	DLK1	0.964183	KLHL5	1.15575
						PAPSS2	-0.661425	GRIK1	-0.686244	DLK2	-0.968693	KLHL7	0.914463
						PAX3	-0.499465	GRIK1	-1.52265	DLX2	-1.56844	KLHL9	0.979782
						PAX6	-0.765677	GRIN2A	-1.38843	DMBT1	1.12733	KLK11	-1.32391
						PBLD	0.619401	GRIN2C	1.04504	DMD	1.27157	KLK12	0.603947
						PBX4	0.770403	GRK1	1.59927	DMGDH	1.75609	KLK6	-1.37458
						PCDH12	-0.698991	GRM3	0.690366	DMN	1.72931	KLRB1	1.38903
						PCDHGC3	-1.12103	GRM6	0.864524	DMN	1.32909	KLRC1	0.927192
						PCF11	0.782099	GSG1L	0.84142	DMPK	-1.51116	KLRC3	1.53644
						PCGF6	1.0558	GSN	-0.796711	DMRTA1	1.10094	KLRF1	1.6236
						PCK1	-0.49014	GSR	1.23223	DMXL1	0.938382	KPNA4	0.704852
						PCMT1	0.598601	GSS	-0.766366	DNAH17	-0.958087	KPTN	-0.975603
						PCNT	0.5091	GSTZ1	0.773896	DNAH3	-0.914106	KRBA1	-0.596637
						PDCD2	0.581478	GTF2A1	-1.01687	DNAH9	1.31527	KRT3	-0.663959
						PDCL3	0.920178	GTF2A1L	-1.04793	DNAI1	-1.00537	KRT38	0.598629
						PDE5A	-0.448781	GTF2A1L	0.971995	DNAJB13	1.88586	KRT40	0.555529
						PDGFRA	-0.904323	GTPBP10	-0.746879	DNAJB14	1.88395	KRT6A	-1.07883
						PDS5A	0.787689	GUCY2F	-0.792842	DNAJC12	1.34087	KRT80	-0.88203
						PDS5B	0.515398	GUF1	-1.17349	DNAJC12	-1.06388	KRTAP10-1	-1.44694
						PDZD3	-0.982727	GULP1	-1.04775	DNAJC5G	-1.22677	KRTAP10-1	-1.35551
						PDZD8	-0.58818	GYPA	2.76012	DNAJC8	-1.67198	KRTAP11-1	-1.36094
						PDZK1IP1	-0.479077	GYPB	1.0943	DNAJC8	-0.472469	KRTAP12-3	-0.5673
						PECI	1.11644	GYS2	-1.64457	DNAL1	0.779484	KRTAP17-1	0.712033
						PECR	-0.834806	H1FOO	1.39967	DNASE1L1	-1.36333	KRTAP19-3	-0.889982
						PEX1	0.883359	H2AFY	1.7483	DNASE2B	1.19286	KRTAP22-1	-0.914431
						PFKFB4	-0.53712	H2AFY	1.88903	DNER	1.17234	KRTAP5-3	-0.480977
						PFKM	-0.744681	HAGHL	1.04224	DNHD1	-0.69028	KRTAP5-4	-0.806834
						PFN2	-1.04442	HAGHL	1.0168	DNMT3L	1.02209	KRTAP5-6	-0.503521
						PGBD2	0.645524	HAPLN1	-1.68941	DNTTIP2	0.961049	KRTAP9-4	-0.761703
						PGLS	0.574054	HAPLN4	0.584492	DOC2A	-0.90192	KRTCAP3	-1.35953
						PHB2	0.672331	HCFC1	-1.17509	DOCK1	-1.17802	KRTDAP	-1.13596
						PHF20L1	0.83113	HCFC2	1.16369	DOCK4	-1.09461	KTN1	0.930011
						PHF5A	0.841288	hCG_1990170	-1.10029	DOCK5	-1.1746	L1TD1	0.741716
						PHF6	0.69609	HCG27	0.91553	DOCK9	0.660834	L2HGDH	-0.997619
						PHGDH	0.578257	HDC	0.913755	DOK1	-1.48416	L3MBTL3	0.707706
						PHIP	0.67837	HDGFRP3	-1.53123	DOPEY1	0.886152	LAG3	-1.12659
						PHLDB2	-1.29567	HECTD2	-1.48729	DPEP2	-0.894662	LAMC2	0.715317
						PHTF2	0.807635	HECW1	1.05141	DPH4	1.22558	LANCL1	0.817512
						PIAS3	0.666641	HELZ	-0.747256	DPM1	0.624135	LANCL3	0.626216
						PIGA	0.445938	HERPUD2	-0.80837	DPP10	0.871463	LARP1	-0.7399
						PIGB	0.863184	HESX1	0.66295	DPP9	-0.709786	LARP4	0.638909
						PIGC	0.555692	HEXDC	0.679274	DPY19L1	-0.668817	LARP7	1.25053
						PIGF	0.873787	HEY2	-1.32818	DPY19L2	0.825527	LASS3	0.798833
						PIH1D2	-0.941755	HEYL	0.743987	DPYS	0.651007	LBH	0.99038
						PIK3CB	-0.696943	HFE	-1.58251	DPYSL3	2.23368	LBR	1.11009
						PIM3	-0.753061	HFE	0.903658	DRD3	-0.957139	LBX2	-1.6937
						PITPNA	-0.593146	HGF	1.4058	DSC2	1.75169	LCE3B	-0.812925
						PKIA	-0.698894	HHIP	-1.47288	DSCAML1	-0.98243	LCE3C	-0.826087
						PKP2	-0.831965	HHLA2	-1.80845	DSEL	1.0418	LCE5A	-0.870617
						PLAT	-0.705411	HIC1	2.83332	DSG2	0.980362	LCT	-1.27991
						PLB1	-0.585889	HINT3	-2.03663	DST	1.54371	LDB1	-1.28382
						PLDN	0.768338	HIPK2	-0.643638	DST	1.4064	LDHAL6A	0.513597
						PLEKHA6	0.805218	HIST1H1A	1.02442	DTNA	1.09375	LDLRAD3	-1.15937
						PLEKHF2	0.827895	HIST1H1B	2.70253	DTNBP1	-0.848451	LECT2	-1.14904
						PLEKHH3	-0.940433	HIST1H1E	1.19322	DTWD1	1.34236	LEP	-0.848916
						PLK3	0.496129	HIST1H2AB	1.16606	DUOXA1	-1.51111	LEPRE1	-1.33314
						PLOD1	-0.738978	HIST1H2AI	2.01108	DUSP12	0.739728	LGALS3BP	-1.2738
						PLRG1	0.621927	HIST1H2AJ	1.2218	DUSP13	1.21612	LGP1	-0.828392
						PLRG1	0.806294	HIST1H2AL	1.16313	DUSP13	1.21454	LHFPL3	0.604289
						PLS1	-0.788022	HIST1H2BA	1.61196	DUSP14	-1.70718	LHFPL4	-1.2057
						PMAIP1	0.91633	HIST1H2BB	1.26258	DUSP16	-0.853186	LHFPL5	0.729539
						PMS1	0.762214	HIST1H2BC	1.36474	DUSP26	0.788337	LIMA1	0.672363
						PMS2	0.616433	HIST1H2BD	-0.684709	DUSP6	-0.923369	LIN28B	0.928937
						PNMA3	-0.537067	HIST1H2BO	0.778013	DYDC1	1.23864	LIN28B	0.646164
						POFUT2	0.650978	HIST1H3A	-0.67528	DYNC1I1	1.34294	LINGO4	0.911471
						POFUT2	0.62839	HIST1H3B	1.08518	DYNC2LI1	1.60408	LIX1L	0.743722
						POLD4	0.69281	HIST1H3C	1.33128	DYRK1A	-0.456102	LMO1	1.09157
						POLR2G	0.780351	HIST1H3F	1.62578	E2F5	1.2893	LMX1A	0.57956
						POLR3GL	0.853812	HIST1H3H	1.06985	EBF1	-1.05554	LNX2	0.819273
						POLRMT	0.408355	HIST1H3I	2.2338	EBI3	-1.10736	LOC100424541	-0.843506
						PON3	-1.05475	HIST1H4C	2.15378	ECHDC2	1.0136	LOC100424541	-1.21453
						POP5	0.809265	HIST1H4D	1.35873	ECHDC3	0.634918	LOC100427751	0.947093
						POP7	0.492104	HIST1H4E	1.05744	ECM1	-0.90824	LOC100430175	-1.40675
						POT1	0.600903	HIST1H4F	0.723354	ECOP	-0.565971	LOC100431026	1.27293
						POU6F2	-0.648655	HIST1H4G	1.8764	EDA	-0.613743	LOC100431026	1.18776
						PPA2	0.452893	HIST1H4L	1.06761	EDEM3	0.746533	LOC153364	1.18566
						PPAP2C	-0.546953	HIST2H2AA3	1.31083	EDF1	-1.00872	LOC202459	0.737689
						PPAPDC2	1.10681	HIST2H4A	1.02127	EDG6	-0.806704	LOC221091	0.774344
						PPARG	-1.16249	HK2	-0.69672	EDG8	-0.817911	LOC221710	-0.776393
						PPARG	-0.924809	HLA-DRB1	-1.03544	EDIL3	1.40235	LOC348174	-0.708062
						PPCS	0.647842	HLA-DRB1	-1.20112	EDIL3	2.41402	LOC376475	-0.849151
						PPHLN1	1.5849	HMGCR	-0.797366	EDN3	1.36832	LOC399947	-1.38083
						PPHLN1	0.881325	HMGN4	-1.07247	EDN3	1.43594	LOC400506	-0.745861
						PPIF	-0.844699	HMX1	1.25701	EDN3	1.33199	LOC401565	0.857898
						PPIG	0.727044	HN1	-0.637376	EDNRB	1.44378	LOC440607	-1.30883
						PPIH	0.600041	HNF1A	0.983786	EFCAB2	0.976822	LOC4951	-0.876579
						PPIL3	0.962321	HNRNPF	-0.8917	EFCBP2	-0.782438	LOC55908	-1.02433
						PPP1R1A	-0.707558	HNRNPK	-0.565324	EFEMP1	2.5167	LOC693543	-0.950091
						PPP1R2	0.725153	HNRNPR	-1.06757	EFHA2	1.70701	LOC693547	0.762604
						PPP2R5C	0.616673	HNRNPU	-0.826897	EFHC1	2.23975	LOC694102	0.907884
						PPP2R5D	0.479042	HNRPAB	-0.587626	EFHC2	1.32686	LOC694806	-0.808257
						PPP3CB	0.75794	HNRPD	-0.730894	EFHD1	1.42595	LOC695038	0.799234
						PPP3CC	0.679287	HNRPH1	0.890898	EFNA2	-0.810964	LOC695784	1.14765
						PQLC3	0.76907	HNRPK	-0.883219	EFNB1	0.795674	LOC696228	0.957672
						PRB1	-0.749852	HNRPM	-0.661914	EGF	1.7423	LOC696348	-0.621022
						PRDM2	0.590338	HNRPUL1	-0.59835	EGLN3	0.882198	LOC696389	0.844503
						PRDX3	0.50687	HOMER1	-1.57444	EGR3	-1.10012	LOC696925	1.51581
						PRELID1	0.706867	HOXA10	-0.742211	EGR4	-0.775081	LOC696943	-1.27441
						PRICKLE1	-0.861928	HOXA11	-1.36598	EHBP1	0.619017	LOC697674	-1.1276
						PRKACB	0.663856	HOXA13	-0.821767	EHD1	-1.27603	LOC697965	-0.699631
						PRKRIR	0.620452	HOXA2	0.666819	EHD3	-1.09453	LOC698413	-0.788696
						PRMT2	0.482989	HOXA3	1.06393	EHHADH	2.06707	LOC699327	0.78013
						PRND	-0.703953	HOXA4	0.783645	EIF1AD	-1.38987	LOC699496	0.669698
						PROCR	-0.997429	HOXB1	1.05259	EIF1AX	1.21756	LOC700903	-0.853683
						PRODH2	-0.605174	HOXB2	-1.29325	EIF2AK1	-1.10865	LOC701602	-0.746484
						PRPF39	-0.494045	HOXB3	-0.732548	EIF2B5	0.85139	LOC701729	0.868771
						PRPF40A	0.617399	HOXB6	-0.948248	EIF2C2	-1.10962	LOC702221	0.736962
						PRPH2	-0.742006	HP1BP3	-1.08466	EIF2C3	-1.00486	LOC702634	-0.907613
						PRPS1L1	-1.12143	HPCA	0.658528	EIF2C4	-1.17288	LOC702815	-1.09179
						PRR14	0.545121	HPN	-0.917739	EIF2S1	1.20151	LOC702933	0.585385
						PRR7	-0.517488	HPS3	-0.996404	EIF3B	-0.813723	LOC704540	0.83141
						PRRX1	-0.784887	HPS4	0.742773	EIF4ENIF1	1.40656	LOC704870	0.50312
						PRSS7	-0.739694	HPSE2	-1.03321	EIF5	-1.09103	LOC704896	-0.785895
						PSIP1	0.71866	HRES1	0.726745	EIF5A2	-1.16647	LOC706154	0.886042
						PSMA1	0.60794	HS6ST2	-1.57519	ELA1	1.7879	LOC706393	-0.680423
						PSMC6	1.59573	HS6ST3	-1.2323	ELAVL3	-0.659475	LOC707681	0.568887
						PSMD12	0.820203	HSD17B10	-0.700385	ELAVL4	0.991031	LOC707898	-1.49128
						PSMD14	0.702905	HSD17B11	-0.891529	ELF2	0.849194	LOC708198	-1.18207
						PSMD5	-0.608329	HSD17B3	-1.17485	ELF3	1.65876	LOC708317	0.525844
						PSMD8	0.494399	HSD3B1	1.74885	ELF4	-1.10991	LOC708768	0.818552
						PSMG1	0.874164	HSF4	0.589931	ELMO3	0.578284	LOC708851	-0.865836
						PTBP2	1.25921	HSFY1	-0.901953	ELMOD1	1.27878	LOC709157	-0.942582
						PTGER1	-0.658842	HSPA1A	-1.39507	ELOVL2	1.35109	LOC709161	-1.28328
						PTK2B	0.561005	HSPB3	-0.748342	ELOVL6	1.28641	LOC709215	0.731944
						PTPMT1	0.801344	HSPB8	-1.02624	ELP4	1.10596	LOC709364	0.862218
						PTPN2	0.574286	HSPC105	-0.960003	EMB	-1.45414	LOC709819	-0.866691
						PTPN6	0.640742	HSPC171	0.725801	EMCN	1.31663	LOC710344	1.04475
						PTPRC	1.02372	HSPD1	-0.503443	EMD	-0.494174	LOC710405	-1.07722
						PTPRC	1.50175	HTATIP	-0.516144	EME2	-1.05165	LOC710573	-0.858955
						PTPRF	-0.734139	HTR1D	1.24522	EMILIN1	-0.967198	LOC710700	0.711537
						PUM2	0.479511	HTR2A	-0.742885	EMP2	0.995985	LOC710742	0.990916
						PURA	0.619379	HTR2B	-1.31329	EMP3	-1.63572	LOC711108	0.880913
						PUS1	0.744723	HTR2C	-0.703411	EMR1	-1.11841	LOC711113	-0.571565
						PWP1	0.673915	HTRA2	0.477809	EMX2	1.15246	LOC711175	0.735684
						PWWP2B	0.578213	HYAL4	-0.888362	ENC1	1.60046	LOC711212	0.597484
						PXMP4	1.15786	IAN4L1	-1.00638	ENPEP	1.36633	LOC711679	0.637204
						RAB33B	0.81977	IAPP	-1.13565	ENPP2	2.37372	LOC712482	-1.26407
						RAB37	0.721018	ICA1	-1.63143	ENPP4	1.32423	LOC712606	1.00646
						RAB3D	-0.574798	ICA1	-1.16526	ENPP5	1.49942	LOC712845	0.60369
						RAB8B	1.08231	ICMT	1.16833	ENSA	-0.802715	LOC714302	0.893984
						RAB8B	1.05276	IER5	-1.45695	EOMES	-1.74994	LOC714654	-0.788037
						RABGGTB	1.16058	IFNA21	1.21705	EPHA10	-1.07743	LOC715364	-1.14468
						RAC3	-0.97847	IFNA4	1.21716	EPHA2	-1.00565	LOC715976	0.540049
						RAD17	0.613243	IFNA4	1.40994	EPHA8	-1.28526	LOC716252	-0.672136
						RAD17	0.590767	IFNA6	0.737725	EPHX1	0.782069	LOC716617	-0.907911
						RAD21	0.454387	IFNAR2	1.08075	EPHX2	0.694896	LOC716857	0.736897
						RAD51C	0.788181	IFNB1	0.96244	EPM2AIP1	-0.723111	LOC717212	-1.01679
						RAD51C	0.644795	IFNGR1	-1.11153	EPN3	0.803452	LOC717335	-0.992083
						RAD51C	0.936864	IFRD2	2.26271	ERBB2IP	0.873944	LOC717585	0.714497
						RAG1	1.55318	IFT140	-0.619386	ERCC1	-0.630448	LOC717925	0.82139
						RAG1AP1	0.534128	IGF2	0.954748	ERCC5	0.590355	LOC717925	0.933486
						RAI14	-1.19902	IGFALS	0.783601	ERMAP	-1.70379	LOC718005	0.76876
						RANBP17	-0.679349	IGFL1	1.13541	ERMP1	0.675483	LOC718519	-0.841822
						RANBP3	0.488132	IGSF1	-1.78019	ERP27	1.30866	LOC718775	1.01126
						RAP2C	0.951026	IGSF10	-1.55549	ERRFI1	1.26419	LOC719330	-0.715093
						RARS2	1.52977	IGSF2	1.12271	ESF1	1.21541	LOC719394	-0.665188
						RASA2	0.905604	IGSF3	-2.03608	ESPL1	0.918543	LOC719480	-0.826132
						RASA2	0.970521	IGSF9	0.679373	ESPNL	-0.870382	LOC719689	0.816847
						RASGRP1	0.837783	IHPK2	-0.63074	ESRRB	-0.982666	LOC719887	1.18769
						RASSF1	0.721097	IK	-1.08998	ESRRG	1.84071	LOC719923	0.683521
						RASSF4	0.732623	IKZF3	1.53895	ETAA1	0.717112	LOC721251	-1.1079
						RASSF6	-0.697023	IL10RA	-0.702349	ETFA	1.44221	LOC721441	-1.44549
						RB1	0.661647	IL11	0.735693	ETFDH	1.51097	LOC721967	-1.04509
						RBBP8	0.798355	IL12A	0.745791	ETNK1	0.771942	LOC722161	-0.890267
						RBJ	-0.712588	IL12B	-0.635787	ETV5	0.974017	LOC722606	-1.06048
						RBM15	0.729412	IL17D	-1.23853	ETV6	-0.975188	LOC723423	0.727382
						RBM25	0.89026	IL17F	-0.749614	EVC	1.03197	LOC92017	-0.803272
						RBM35A	-0.680173	IL17RD	-1.01578	EVC2	-0.664599	LOH11CR2A	0.936011
						RBM45	0.909376	IL1F7	0.68668	EVI1	2.10041	LONRF1	0.728541
						RBM6	0.574506	IL1F8	0.936353	EVI2B	-1.4833	LRP8	0.660703
						RBM7	0.766124	IL1F9	-1.33688	EVX1	-1.43692	LRPPRC	1.25083
						RBMXL2	-0.636071	IL22RA2	-0.64474	EXOC1	0.677991	LRRC18	-0.92489
						RBPJ	1.09602	IL27RA	-0.637879	EXOC3	-0.742071	LRRC3	0.894536
						RCHY1	1.01865	IL3	1.10085	EXOC3L2	-1.75446	LRRC32	-1.1422
						RCN2	0.913006	IL4	1.53484	EXOSC1	0.551448	LRRC37B	1.67103
						RCP9	-0.886119	IL5RA	1.81835	EXOSC6	-0.73852	LRRC40	1.38556
						RDHE2	-0.708382	ILDR1	1.06486	EXOSC9	0.847818	LRRIQ2	0.777205
						REEP6	-0.611846	ILVBL	0.70182	EXPH5	1.35783	LRRN2	-0.792401
						REPIN1	0.749917	IMPDH2	0.737046	EXT1	1.90965	LRRTM4	0.587039
						RERG	-0.579013	INHBA	0.886087	EXTL3	-0.676156	LRTM1	-1.04551
						RETNLB	-0.825644	INO80	-0.714166	EYA2	1.04251	LSAMP	-0.878823
						RETSAT	-0.779326	INPP4A	1.1544	F12	0.683822	LSG1	-0.972794
						RFC4	0.641306	INPP5F	-0.697144	F13B	1.39314	LSM11	0.801554
						RFTN1	0.505042	INSL4	-1.53737	F2	1.01717	LSM14A	-0.723849
						RFX5	0.668579	INSL6	-1.43143	F2RL3	-0.897754	LSM2	0.832822
						RFXANK	0.895049	INSR	1.02496	F3	1.06246	LSM6	0.835976
						RFXDC1	-0.952022	IPMK	0.904731	F7	1.66916	LSR	-1.34375
						RG9MTD1	0.759067	IPP	2.03309	F8	1.41365	LTB4R2	-0.616849
						RG9MTD3	-1.097	IQCA	-1.44845	F8	1.90573	LTBP3	-0.681963
						RGS16	-1.03796	IQCD	0.661074	F8A1	-0.789788	LTBR	-1.10515
						RGS7	-0.719672	IQCH	2.265	F8A1	-0.971517	LY75	1.5146
						RHBDF2	0.609306	IQCK	-1.10121	F9	1.55801	LYCAT	0.631938
						RHCG	-0.661917	IQGAP1	0.831775	FA2H	1.20628	LYG1	0.886332
						RHD	0.561577	IQWD1	-0.665238	FABP4	2.75352	LYRM4	-1.22769
						RIMS1	-1.09778	IRAK1BP1	-1.1835	FABP5	1.12616	LYRM5	-0.930936
						RIOK2	0.628899	IRF4	1.2723	FABP7	1.47136	LYRM7	0.690743
						RIPK2	0.640841	IRS4	-0.590043	FADD	0.597314	LYST	0.842072
						RNASE2	1.29322	IRX1	-1.62324	FAIM	1.48688	MAB21L2	-0.678965
						RNF122	0.668888	IRX2	-0.939785	FAM100A	-1.06897	MAFK	-0.851684
						RNF126	0.722052	IRX3	-1.2279	FAM109A	-0.568713	MAGEA10	-1.03493
						RNF133	-1.04002	IRX4	0.694963	FAM109B	-0.915432	MAGEA9	-1.05255
						RNF152	-1.08717	IRX5	-1.34784	FAM110A	-0.749906	MAGEH1	1.13525
						RNF182	-0.712793	ISL1	1.5974	FAM110B	0.80697	MAK10	1.30863
						RNF19A	0.511378	ISL2	2.28607	FAM115A	1.52184	MAMDC2	-1.03694
						RNF214	0.613728	ITGB1	-1.45954	FAM118A	-0.715254	MAML3	-0.743101
						RP11-125A7.3	-0.826109	ITGB1	-1.50927	FAM119B	-0.770585	MAN1A1	-0.92589
						RP6-213H19.1	0.616896	ITGB6	-1.15216	FAM124B	-1.55195	MAN1B1	-0.81282
						RPA2	0.522728	ITGBL1	-1.77468	FAM125B	0.636269	MAN2A2	-0.995634
						RPA3	1.17143	ITIH3	-0.527375	FAM126B	1.17467	MANBA	-0.748316
						RPAP2	0.70592	ITIH5	-1.96729	FAM12A	-0.972185	MAP2K1IP1	0.654604
						RPAP3	0.921567	ITLN2	1.57902	FAM130A1	0.536107	MAP2K3	-1.02148
						RPE	0.986587	ITM2B	-1.48949	FAM130A2	-1.65652	MAP2K7	-0.914538
						RPE	0.810846	ITPKC	1.1606	FAM131C	-0.747449	MAP3K10	-0.570331
						RPL10A	0.790819	ITPR2	-1.17778	FAM136A	0.842412	MAP3K13	-0.924991
						RPL26L1	0.960467	IVNS1ABP	0.744784	FAM139A	-1.42702	MAP3K7IP3	-1.05768
						RPL39L	1.47404	JAK3	0.764093	FAM13C1	1.22448	MAPK11	-1.15587
						RPP21	0.680844	JAM3	-1.25491	FAM148A	-0.727067	MAPK15	-1.31013
						RPS6KA2	-0.699414	JDP2	-0.954018	FAM149A	0.998769	MAPK6	-0.898093
						RPS6KA5	1.39651	JMJD4	0.636743	FAM156A	0.645928	MAPRE3	-0.636569
						RRAGA	0.63491	JPH2	0.882258	FAM18B	1.55302	MAPT	-1.03537
						RRAGB	0.756186	JUNB	-1.06184	FAM26B	-0.871735	MARVELD2	-1.23204
						RRAS2	0.946941	JUP	-0.63938	FAM26F	-1.65639	MARVELD3	-1.50217
						RRP15	0.674419	KAL1	-0.818763	FAM26F	-0.966672	MATK	-0.837894
						RSF1	0.881898	KALRN	-0.626969	FAM29A	0.965483	MATN1	-1.04999
						RSPH10B	-0.813783	KCNA4	-0.97688	FAM38B	1.3661	MATN3	0.489154
						RSRC1	0.759608	KCNAB1	0.986383	FAM3A	-2.11949	MATR3	1.00628
						RTKN	-0.80239	KCNB1	-1.77816	FAM3C	0.984808	MAX	-0.991317
						RTN4IP1	0.68627	KCNB2	-1.12499	FAM43A	-0.986504	MAX	1.29615
						RTP4	0.800511	KCNE2	1.08018	FAM46B	-0.786621	MBP	-0.736342
						RWDD2A	0.761227	KCNF1	1.15911	FAM49A	-1.07343	MBTPS1	0.785883
						RY1	0.733738	KCNH2	0.781325	FAM53C	-1.0439	MBTPS1	0.684373
						S100A14	-0.562804	KCNH6	2.25113	FAM54B	0.54862	MCEE	0.599401
						SAAL1	0.812169	KCNH8	-0.6639	FAM57B	0.946608	MCM2	-1.83557
						SAMD1	0.857359	KCNIP4	-2.12429	FAM59A	1.32602	MCM3	0.909012
						SAMSN1	0.823156	KCNJ10	-1.02544	FAM70B	-1.40394	MCPH1	-0.760765
						SAP30L	0.642295	KCNJ4	0.910835	FAM71A	0.932168	MDGA2	1.03948
						SART3	0.608294	KCNJ6	-1.67634	FAM71B	1.3345	MDK	-0.614969
						SC5DL	-0.538142	KCNK2	-1.08725	FAM71D	0.784091	MDM1	0.686949
						SCAND1	0.738218	KCNK4	0.599821	FAM75A7	-1.0713	MDM2	-1.18283
						SCARB2	1.30864	KCNK7	1.15187	FAM76A	-0.762824	MDM2	-1.12526
						SCEL	-0.563805	KCNMB2	-1.41691	FAM78A	-1.01107	MDM2	-1.52802
						SCGB3A2	-0.684916	KCNMB3	-0.674518	FAM80B	1.27137	MDM4	0.679561
						SCLY	0.51353	KCNQ2	-0.810168	FAM81B	1.96474	MED23	0.924598
						SCN5A	1.73477	KCNQ2	0.767061	FAM82B	1.55658	MED30	0.9785
						SCOC	1.05311	KCNS3	-0.985484	FAM82C	-1.11854	MED7	0.988261
						SCRN1	-0.924078	KCTD1	-1.39883	FAM83H	-1.22749	MEIS3	-1.00081
						SDC1	-0.891936	KCTD3	-0.775009	FAM92A1	1.22435	MEP1A	-0.853582
						SDF4	0.399525	KCTD4	0.638478	FAM98A	-0.8834	MERTK	-0.819675
						SDHD	0.472467	KCTD5	-0.729606	FAM98C	-0.544615	MESP1	-1.38046
						SEC22A	0.790596	KCTD8	-1.40549	FANCA	-0.845719	METAP1	0.791187
						SEC23A	0.834692	KIAA0232	-1.5005	FANCF	1.67274	METTL2A	-0.760085
						SEC23B	0.766167	KIAA0247	-0.973967	FANCL	0.999237	MEX3B	0.636166
						SEC31A	-0.446369	KIAA0265	-1.37167	FANK1	1.60022	MFAP2	-0.8993
						SECISBP2	0.593138	KIAA0319L	-0.563899	FARP1	-1.56218	MFN1	-1.46709
						SELT	1.02054	KIAA0430	-0.551742	FARS2	0.792778	MGAT2	0.942051
						SEMA6D	-1.20184	KIAA0460	0.573873	FASLG	-1.32094	MGAT3	-0.816793
						SENP7	1.06271	KIAA0802	-1.79153	FASTKD2	0.891484	MGAT4B	0.666895
						SEPHS1	0.665531	KIAA1024	-1.17119	FBLN1	-1.42658	MGC13379	0.823223
						SERF1B	0.991513	KIAA1143	-1.38117	FBN3	-0.966703	MGC14327	-0.526592
						SERINC1	0.532205	KIAA1161	-0.878103	FBXL13	1.0293	MGC3207	-1.07887
						SERPINB11	-1.07842	KIAA1199	-1.27063	FBXL21	-0.809775	MGC34761	-0.918047
						SERPINB2	0.943814	KIAA1244	-0.655722	FBXL7	0.920719	MGC39715	0.989114
						SERPINB3	-0.881791	KIAA1324L	-1.80481	FBXO15	1.791	MGC4172	-1.53401
						SERPINB3	-0.718514	KIAA1524	-1.09564	FBXO18	1.10623	MGC61571	1.21852
						SERPIND1	-0.661093	KIAA1600	0.539489	FBXO22	-0.799001	MGC99813	-0.79402
						SET	0.643493	KIAA1622	-0.956437	FBXO24	1.44025	MGLL	-0.761388
						SETDB2	0.983015	KIAA1715	-0.661762	FBXO25	0.602455	MID2	-1.0011
						SEZ6L2	-0.900016	KIAA1754L	0.891739	FBXO30	0.589661	MKRN3	0.727184
						SFRP5	1.07784	KIAA1826	0.748846	FBXO32	1.25778	MLF1IP	0.856139
						SFRS1	0.850333	KIAA1909	0.717281	FBXO32	1.54653	MLH3	-1.07896
						SFRS11	0.565355	KIAA1946	1.1742	FBXW12	0.797122	MLL3	-1.18916
						SFRS5	1.14699	KIAA1967	-0.629382	FBXW9	0.87093	MLL4	-0.901454
						SFRS6	0.770603	KIAA2018	1.56327	FCAMR	-1.10023	MLLT1	-1.0359
						SH2D1A	0.842882	KIAA2022	-1.12267	FCAR	-0.839155	MLLT10	0.686256
						SH2D1B	1.22754	KIF12	0.732376	FCER1G	-0.855093	MLLT11	0.589982
						SH3TC2	-0.440299	KIF1B	-0.991979	FCER2	-1.68231	MLN	-1.08918
						SHMT2	0.670675	KIF20A	-1.18593	FCGR2B	-0.918296	MMP20	0.63048
						SHPRH	0.908275	KIF3B	0.939824	FCGR3A	-1.1026	MMP26	1.01066
						SHROOM2	-0.759692	KIF3C	-1.22487	FCN1	-1.14675	MNS1	-0.989202
						SIGLEC11	-0.58872	KIF9	-1.49678	FCRL5	-0.708699	MOAP1	0.896154
						SIK1	-0.604237	KISS1R	-1.17993	FCRLB	-0.8051	MOBKL2C	0.619664
						SIN3A	0.50062	KITLG	-1.21331	FDFT1	0.615837	MOGAT3	-0.690447
						SIVA1	0.660058	KL	-1.33071	FEV	-1.43373	MON1B	-1.00008
						SKIV2L	0.550004	KLC1	1.53064	FEZ1	1.3927	MORC3	0.871828
						SLC15A4	0.732217	KLF13	-0.96841	FEZF2	-0.747538	MORF4L1	0.719293
						SLC16A10	-1.02677	KLF5	-1.02933	FFAR2	-0.717733	MORN1	-0.725326
						SLC16A5	0.482391	KLHDC1	-0.996099	FGA	1.52136	MPHOSPH9	0.588998
						SLC17A2	-0.741414	KLHDC5	-0.713289	FGA	1.25303	MRAP	-1.13234
						SLC22A1	-0.563921	KLHDC7A	0.487172	FGD1	-0.855733	MRE11A	0.66694
						SLC22A13	-0.975068	KLHDC8B	-0.608573	FGD2	-0.446141	MRGPRX3	-0.583104
						SLC22A14	-0.568749	KLHL11	-1.38078	FGF11	-1.04341	MRP63	1.02099
						SLC22A17	-0.86813	KLHL30	-2.10372	FGF12	1.58658	MRPL1	1.159
						SLC22A6	-0.81053	KLHL31	1.32859	FGF13	1.18244	MRPL11	0.646524
						SLC25A18	-0.838956	KLHL32	-1.1203	FGF19	-1.29208	MRPL13	1.06674
						SLC25A20	1.18205	KLHL4	-0.702904	FGF21	-1.41257	MRPL15	0.874138
						SLC25A24	0.77069	KLHL6	-1.33416	FGF7	0.84321	MRPL19	0.651034
						SLC25A26	0.982181	KLHL8	0.997321	FGF9	1.79481	MRPL20	0.640649
						SLC25A26	0.637947	KLK13	0.764423	FGFBP3	-0.936173	MRPL32	1.00752
						SLC25A28	0.324904	KLRC3	1.85124	FGFR1	-0.663676	MRPL33	0.895077
						SLC25A31	-0.966591	KLRK1	0.953731	FGFR2	2.12495	MRPL35	0.642074
						SLC25A32	1.12145	KNG1	-0.67031	FGFR2	1.96057	MRPL39	1.02186
						SLC25A36	1.12441	KNTC1	-1.34318	FGFR3	0.993551	MRPL46	0.953552
						SLC26A2	0.678143	KPNA2	0.543876	FGFRL1	2.36199	MRPL52	1.4209
						SLC26A4	-0.809709	KPNA5	0.663554	FGG	1.32687	MRPL53	0.77411
						SLC26A8	-0.761297	KPNA5	1.16787	FHL1	1.00202	MRPS11	0.640792
						SLC2A13	-0.646035	KRT12	-0.836929	FHOD1	-0.670131	MRPS22	0.520036
						SLC2A5	-0.690399	KRT20	-0.935777	FHOD3	1.40072	MRPS28	0.829775
						SLC2A7	-0.66919	KRT27	-0.785955	FIBCD1	-0.577661	MSH2	0.888315
						SLC30A7	1.07759	KRT3	0.686023	FIBP	-0.851834	MSH6	0.771168
						SLC30A9	0.610109	KRT36	0.966872	FILIP1L	1.2606	MT1B	-0.542895
						SLC35B3	0.638114	KRT4	1.10072	FKBP1A	-1.02228	MT1E	-0.858994
						SLC35D2	0.64312	KRT77	1.20148	FKBP4	-1.402	MTDH	0.707836
						SLC37A1	0.847688	KRTAP4-5	-0.785703	FKBP6	1.31955	MTERFD1	1.00883
						SLC38A4	-0.680124	KRTAP4-7	2.84363	FKBP8	-0.794869	MTF1	-0.805621
						SLC38A6	0.872949	KTELC1	0.639807	FKBP9	1.34898	MTHFD1	0.699981
						SLC39A1	0.741489	LACE1	0.854779	FKBP9	1.60276	MTHFR	-0.939496
						SLC39A10	1.07964	LAD1	-1.50366	FKHL18	-1.49442	MTMR1	0.700272
						SLC39A13	0.559199	LAG3	1.25106	FLJ10213	-1.32271	MTPN	0.655523
						SLC39A3	0.442503	LAMA1	-1.40902	FLJ10781	1.33599	MUC2	-1.28362
						SLC3A1	-0.72592	LAMA2	-1.49023	FLJ10815	-0.70585	MUC7	0.778597
						SLC44A3	-0.807516	LAMC3	1.35111	FLJ10986	1.71525	MUSK	0.626132
						SLC4A7	1.06219	LAMP3	-0.982426	FLJ11151	1.15869	MXRA8	-1.15495
						SLC6A13	-0.712229	LANCL1	0.648234	FLJ13611	1.30542	MYBPC1	-1.00085
						SLC6A20	-1.08834	LARGE	1.66422	FLJ14803	0.902815	MYCBP2	0.757359
						SLC7A6	0.657433	LARP6	-0.965349	FLJ20323	0.806347	MYCL1	-1.0497
						SLC9A11	-0.733199	LASS5	-0.512845	FLJ20433	-0.564652	MYH7	-0.950117
						SLC9A2	-0.744487	LCA5	-0.641443	FLJ20489	-1.00712	MYL1	0.740076
						SLC9A9	0.867578	LCAT	0.886543	FLJ22167	1.46507	MYNN	1.18336
						SLCO1B1	-0.783817	LCE1B	1.04088	FLJ22167	2.06397	MYO1C	-0.633447
						SLCO1B3	-1.07256	LCE1E	-1.05802	FLJ22374	-0.647132	N4BP2	-0.651144
						SLFN12	1.49317	LCMT2	-0.633948	FLJ25371	0.793019	N6AMT2	-0.972857
						SMARCB1	0.68442	LCN6	0.686917	FLJ27505	1.0171	NAALAD2	0.733495
						SMARCD1	0.751904	LDLRAD3	0.929615	FLJ30934	0.646531	NAIP	-1.06903
						SMARCD1	0.58782	LEMD3	0.826041	FLJ31438	1.3668	NAPE-PLD	0.869916
						SMARCE1	0.513139	LENG8	-0.872493	FLJ36070	-0.570792	NARG2	0.689741
						SMC1B	-0.657336	LEPR	-0.849668	FLJ36208	-0.82027	NAT8	-1.27115
						SMC6	1.0167	LEPREL1	1.38198	FLJ37464	-1.20209	NBL1	-0.943859
						SMIM15	0.923323	LGALS7	1.04655	FLJ43752	-1.29624	NCALD	-0.954459
						SMIM15	0.875317	LGI1	-1.42401	FLJ45224	-1.03645	NCAPG	-1.09323
						SMOC2	-0.693183	LGI2	1.25542	FLJ45530	-0.831048	NCL	0.638091
						SMTNL2	-0.719339	LGICZ1	0.743445	FLJ45910	-0.754843	NCOA2	0.758743
						SMYD1	-0.801216	LHCGR	-2.00471	FLNB	1.05422	NCR1	1.18696
						SNAPIN	0.684656	LHPP	0.623716	FLRT2	0.899862	NDST3	-1.51258
						SNRPA	0.699594	LHX5	1.11702	FLT4	-0.66897	NDUFA10	-0.729401
						SNRPA1	0.642559	LHX6	-1.27327	FLYWCH2	0.704083	NDUFA12L	0.962935
						SNRPB	0.545227	LIFR	-1.38058	FMNL3	-0.688443	NDUFA4	0.678583
						SNRPG	1.00799	LIG3	0.825827	FMO3	1.60755	NDUFA5	0.847083
						SNUPN	0.562876	LILRA3	2.62879	FMO5	1.26154	NDUFA8	0.627547
						SNX16	0.772558	LILRAB	-1.12572	FNBP1L	1.64082	NDUFAB1	0.70876
						SNX2	0.805086	LIM2	1.66315	FNDC3A	0.799098	NDUFB2	0.887035
						SNX21	-0.869414	LIMD1	1.27603	FNDC5	1.27648	NDUFC1	0.798587
						SNX27	-0.597385	LIMK1	0.848572	FNDC7	-1.21691	NDUFS4	0.969273
						SNX4	0.827965	LIN28B	-0.976011	FOSL2	-0.848034	NEBL	0.522762
						SORCS3	-0.704567	LIN7A	-1.41133	FOXA1	2.58033	NECAP1	-0.66295
						SOSTDC1	-1.29861	LIN7B	0.516664	FOXA2	1.69802	NEDD1	0.610495
						SOX10	-0.685997	LIPE	0.806964	FOXA3	1.53818	NEK2	1.74089
						SOX2	-0.968163	LIPG	-1.83689	FOXD1	-0.686265	NEK3	0.907149
						SOX8	-0.494751	LIX1	-1.47761	FOXD3	-0.943338	NEK7	1.06911
						SP2	-0.777647	LMNA	0.759531	FOXE1	-1.0086	NEK7	-0.921652
						SP5	-1.04807	LMO1	-1.21715	FOXE3	-0.944014	NENF	-1.33777
						SP6	-1.11407	LMOD3	-1.5932	FOXI1	0.817805	NES	-0.909591
						SPACA4	-0.756436	LOC100426386	0.742327	FOXI1	1.13604	NET1	0.848478
						SPANXN1	-0.861739	LOC100426988	1.57691	FOXL2	-0.961532	NETO1	0.763972
						SPATA17	-0.735506	LOC100428817	1.27561	FOXN2	-1.06744	NEU2	-1.05366
						SPATA21	-0.526154	LOC124220	0.695844	FOXP4	-1.15083	NFATC2	-1.74607
						SPATC1	-0.614993	LOC130074	-0.917958	FOXQ1	1.21293	NFE2L3	1.13738
						SPG11	0.423921	LOC130940	-1.17715	FPRL1	-1.44633	NFKB2	-0.89221
						SPIC	-0.74004	LOC144097	-0.692317	FPRL2	-1.80349	NFU1	1.06208
						SPIN4	1.05567	LOC146325	1.00851	FRAT1	-0.964159	NHS	0.574339
						SPTBN5	1.3661	LOC150763	-1.64264	FRAT1	-1.27528	NIN	0.901528
						SRD5A1	1.22047	LOC153328	-1.24249	FRAT2	-1.43636	NKPD1	-1.21028
						SRF	0.693314	LOC153364	0.988669	FRK	1.23506	NKX3-1	-0.91074
						SRFBP1	0.774702	LOC201164	-1.44723	FRMD1	-0.956109	NKX3-2	-1.62556
						SRPR	0.484176	LOC202459	0.793186	FRMD7	0.735083	NKX6-2	-1.25888
						SRRM1	0.80994	LOC283357	1.07856	FRY	-0.937335	NLRC4	-1.79731
						SRrp35	-0.990302	LOC401498	-0.736008	FRZB	1.71772	NLRP10	0.596104
						SRSF7	0.67084	LOC401565	1.39266	FSCN1	-0.621152	NLRP5	0.838507
						SS18L1	0.751135	LOC492311	-1.79918	FST	0.749878	NLRP8	0.72803
						SS18L1	0.799744	LOC4951	0.785351	FSTL3	-0.984451	NMBR	0.768201
						SSBP3	-0.73936	LOC51233	0.95587	FSTL4	-1.15069	NMD3	1.22277
						ST13	0.469962	LOC541469	-0.993636	FTCD	-1.34171	NME5	0.721153
						ST3GAL6	0.826958	LOC55908	1.12498	FTMT	-1.11222	NNT	0.855225
						ST6GALNAC2	-0.657515	LOC693271	1.40235	FTSJ2	-0.657001	NOG	1.56773
						STAM2	0.859947	LOC693547	-0.743357	FUNDC1	1.41159	NOL11	0.851212
						STAT2	-0.697364	LOC693772	1.02408	FUT1	-1.31983	NOL9	-1.18681
						STIL	-1.00065	LOC693952	0.795736	FUT6	-1.09527	NOLC1	-0.611543
						STK31	0.783364	LOC694929	0.904217	FUZ	-0.967273	NOPE	-0.934923
						STK33	-0.756382	LOC695097	1.02543	FXYD1	1.05387	NOX1	0.759219
						STMN2	-1.01636	LOC695546	-1.34415	FXYD3	1.14622	NPAT	1.01767
						STOML1	0.616454	LOC695751	-0.728586	FXYD5	-0.739215	NPLOC4	-0.901408
						STRA13	0.464249	LOC695874	1.03135	FXYD6	-0.906773	NPR2	-0.6954
						STS-1	1.01732	LOC696152	1.1643	FZD10	-0.657444	NPVF	-1.10751
						STT3B	0.956699	LOC696459	-0.843186	FZD4	1.88982	NPY2R	0.474956
						STX7	0.910519	LOC696964	1.84025	FZD5	1.0326	NR4A1	-0.804199
						SULT2A1	-0.623228	LOC697051	1.75369	FZD9	-0.546292	NRBP2	0.550575
						SUMF2	0.678803	LOC697965	0.684307	G6PC	-0.673746	NRG1	-0.480452
						SUMO1	0.714795	LOC698525	1.11287	G6PC2	-1.40627	NRM	-1.05794
						SUMO2	0.695719	LOC698887	-0.858731	G6PD	-0.984634	NRN1	-0.616479
						SURF4	0.80711	LOC699915	-1.32419	GABARAPL1	-0.951356	NRP1	1.20149
						SUSD3	0.973872	LOC700029	-1.25715	GABRA1	1.4638	NRXN2	-0.986655
						SUZ12	0.825114	LOC700903	-1.42853	GABRB3	1.31175	NSMAF	0.755592
						SVOP	-0.805068	LOC701446	-1.50636	GABRE	1.19969	NSMCE4A	0.895975
						SYNGR3	-0.711345	LOC701688	-1.25508	GABRP	1.05078	NT5C	0.651059
						SYNPR	-0.731955	LOC702356	0.601165	GAD1	-1.08614	NT5C3L	-0.794122
						SYT13	-1.12417	LOC702798	-1.54409	GAD2	0.890543	NTHL1	0.505571
						TAB1	0.560153	LOC702933	-0.618941	GADL1	1.04376	NTN1	0.792811
						TADA2L	0.771779	LOC703104	-0.584007	GAGE7B	-1.35253	NUDCD2	1.34993
						TAF1A	1.05087	LOC703159	1.31687	GALM	0.687166	NUDCD3	-0.956032
						TAF2	0.639385	LOC703728	1.25246	GALNT14	1.68883	NUDT10	0.562524
						TAF7	0.658644	LOC703785	-0.826799	GALNT4	0.874742	NUDT12	1.466
						TAF9B	0.774301	LOC704003	-1.64536	GALNTL2	0.885342	NUDT21	0.611349
						TAP2	0.969689	LOC705065	1.10304	GALNTL5	1.96057	NUDT3	-0.831848
						TBC1D23	0.753613	LOC705696	-0.56527	GALP	-0.871304	NUP107	1.1584
						TBCE	0.598424	LOC706090	1.13932	GAMT	-0.75877	NUP155	0.861868
						TBK1	0.487892	LOC706393	0.575815	GARNL3	0.998605	NUP35	0.563953
						TBL2	0.469084	LOC707602	0.88831	GAS2L3	-0.610059	NUP88	0.626195
						TBX15	-0.612741	LOC708200	-1.83381	GAS7	-0.971025	NUPL1	1.21284
						TCEB1	0.673342	LOC709157	1.58595	GAS8	-0.924238	NXF5	-1.54515
						TEAD1	-0.68415	LOC709161	1.55613	GATA1	-1.06499	NXNL1	0.684075
						TEAD3	1.50052	LOC709402	-0.965402	GATA4	1.20438	OAS2	-1.17245
						TEAD4	-0.642893	LOC709608	0.606178	GATA5	0.763181	OAZ2	-0.957043
						TEKT5	-0.592536	LOC710018	1.22714	GATAD1	1.00585	OCLN	-0.648797
						TETRAN	0.544943	LOC710176	-0.895671	GATAD2A	-0.924588	ODC1	0.894767
						TGM2	-1.03075	LOC710332	-0.894616	GBA3	2.01823	ODF2	0.975299
						THAP6	0.798194	LOC711175	-1.49961	GC	0.884922	ODZ1	0.718535
						THOC1	0.531374	LOC711321	1.05932	GCAT	0.649458	OGFR	-0.770101
						THOC4	0.695513	LOC711350	1.84364	GCG	1.55393	OGG1	-0.698028
						THOC7	0.58355	LOC712220	-1.14393	GCHFR	0.9452	OGG1	0.571024
						THUMPD2	0.669714	LOC712231	0.819373	GCKR	1.13974	OPN1MW	-0.728341
						TICAM2	0.662979	LOC712303	-1.29555	GCN1L1	0.701513	OPN5	0.857413
						TIMM23	0.567878	LOC712385	-1.4426	GCN5L2	0.681737	OPRL1	-0.848028
						TIMM9	0.770081	LOC712392	0.568327	GCNT2	1.75916	OPRM1	1.02559
						TIPIN	0.879896	LOC712843	-1.67327	GDF11	-1.12496	OPTC	-0.667551
						TLOC1	1.09495	LOC712845	-0.600987	GDF15	0.684154	OR10J3	-0.709305
						TM4SF1	-0.806243	LOC712876	-0.697369	GDF7	-0.650087	OR10P1	-0.87452
						TM6SF2	-0.509649	LOC713404	-0.743966	GEM	1.32699	OR12D2	-0.735699
						TM7SF2	-0.790584	LOC713488	-1.19741	GEMIN6	1.31853	OR13C3	0.63579
						TM9SF4	0.701103	LOC713594	1.74137	GFI1	-1.07099	OR1A2	0.742314
						TMCO1	0.607591	LOC714654	-1.15747	GFM1	0.903566	OR1L8	-0.698898
						TMCO2	-0.874913	LOC714876	-0.891543	GFOD2	-1.23253	OR2B3	0.671748
						TMCO4	0.699755	LOC714885	1.24404	GFPT1	1.79629	OR2H1	-0.954777
						TMED3	0.591028	LOC714940	1.09613	GFPT2	1.10408	OR2T11	0.98223
						TMED6	-0.874555	LOC715404	-1.20388	GFRA2	-0.954433	OR4A5	0.908055
						TMEM11	-0.552008	LOC715627	-0.764816	GFRA4	-2.07159	OR4C6	-0.760732
						TMEM116	-0.802943	LOC715976	2.4744	GGA2	-0.711717	OR4D11	-0.796597
						TMEM125	-0.76036	LOC716252	0.576925	GGH	1.67763	OR4D5	-1.33536
						TMEM126A	0.56919	LOC716900	-2.04737	GH1	-0.904669	OR4K14	0.747275
						TMEM132A	-0.826164	LOC716998	-0.868917	GHR	1.12786	OR4S1	0.868085
						TMEM134	0.727472	LOC717376	-1.3482	GHRL	0.864744	OR51B4	-1.09472
						TMEM135	0.757275	LOC717376	-1.11614	GHSR	-0.995442	OR52B2	0.711981
						TMEM139	-0.887914	LOC717465	-1.2929	GIF	1.76669	OR52J3	-0.692501
						TMEM143	-0.765241	LOC717585	-0.657969	GIMAP8	-0.820225	OR52L1	-1.46109
						TMEM147	0.603439	LOC717684	-1.84518	GIN1	1.07718	OR52N1	-1.02902
						TMEM149	0.476454	LOC717835	0.551241	GINS2	1.20757	OR52W1	-0.870996
						TMEM14B	0.518533	LOC718519	-1.18557	GIP	0.5342	OR56B4	-0.981599
						TMEM156	-0.853852	LOC719053	1.06592	GIPC1	1.28523	OR5AC2	0.749045
						TMEM159	0.806139	LOC719288	-0.515133	GJA3	-0.990689	OR5B12	0.578277
						TMEM165	0.785134	LOC719288	-0.530098	GJB2	2.14297	OR5D14	0.719709
						TMEM168	0.882849	LOC719390	0.513093	GJB4	-1.08068	OR5F1	-0.813558
						TMEM16C	-0.568338	LOC719764	-0.903194	GJC1	-1.61336	OR5H6	0.619578
						TMEM17	-0.610776	LOC719866	0.742743	GJD4	-0.550023	OR5K3	-0.695527
						TMEM171	-0.622557	LOC719887	3.12446	GKAP1	1.32167	OR5K4	0.593504
						TMEM174	-0.884175	LOC721176	-0.915799	GKN1	1.30895	OR6C2	-1.52436
						TMEM187	0.880054	LOC722561	1.04295	GLDC	1.63621	OR6C6	0.791135
						TMEM195	-0.87004	LOC722712	-0.775508	GLI3	0.813959	OR6C76	0.859677
						TMEM25	0.599347	LOC722762	-0.611967	GLI4	-0.945438	OR6F1	-1.90214
						TMEM38B	0.988937	LOC722762	-0.649735	GLIS2	-0.479653	OR6K6	0.715017
						TMEM42	0.619095	LOC89944	1.05851	GLS	0.706264	OR8D1	-0.936538
						TMEM5	0.622022	LOC92017	0.640288	GLT25D2	1.48764	OR8H1	-1.09862
						TMEM58	-0.811946	LPHN3	-1.51843	GLT8D1	0.665923	ORC3L	0.858952
						TMEM77	1.08687	LPIN2	-0.840473	GLT8D2	1.05417	ORC5L	0.585106
						TMEM98	-0.949137	LRAT	-1.33228	GLTSCR1	-1.02244	OSBPL11	1.10997
						TMOD2	-0.898153	LRFN4	0.75685	GMDS	0.596495	OSBPL2	-1.21197
						TMPRSS12	-0.756683	LRGUK	-0.693211	GMEB2	0.706235	OSBPL8	0.99004
						TMPRSS3	-0.836279	LRIG1	-0.719234	GMIP	-1.13364	OSGEP	0.971692
						TMUB1	0.571936	LRP1B	-0.78912	GMNN	1.12761	OTOP1	-0.833813
						TMUB2	0.453609	LRP2	-1.10764	GMPR2	0.583255	OTOP2	-1.06011
						TMX1	1.01499	LRP4	-1.96565	GMPS	0.779505	OTOS	-1.17706
						TNFRSF25	0.500223	LRP6	-0.78117	GNA15	-0.899839	OTUB1	-0.675056
						TNK1	-0.663331	LRP8	0.835533	GNAI2	-1.37515	OTUB2	-0.636482
						TNKS	-0.637247	LRRC10	1.44864	GNAO1	1.26073	OTUD4	-1.06159
						TNPO1	0.608495	LRRC16	-1.05848	GNAO1	-0.709308	OTUD4	0.970724
						TOMM22	0.675944	LRRC19	-2.24408	GNAQ	-1.24118	OTUD6B	1.03078
						TOR1AIP1	0.766996	LRRC2	-1.64065	GNAT1	-1.37724	OTUD7B	-0.722095
						TOR3A	0.763103	LRRC25	1.03363	GNB1L	-0.779621	OXSM	0.981864
						TP53I3	-0.727929	LRRC3	0.863671	GNE	0.850754	OXT	-0.931602
						TP53I3	-0.929569	LRRC31	-1.36284	GNG12	2.18046	P2RX3	-0.732942
						TPPP2	-1.06004	LRRC3B	-1.98934	GNG3	0.979506	P2RY2	-1.0609
						TRAF1	0.807211	LRRC42	-0.898489	GNG8	-1.87716	P2RY4	-0.894294
						TRAF3IP1	-0.838629	LRRC43	0.774705	GNL3	1.00857	P2RY5	0.995465
						TRAP1	0.476044	LRRC55	-1.5099	GNPDA1	-0.863648	P76	-1.00274
						TRAPPC2	0.507283	LRRC7	-0.801435	GNPNAT1	1.59248	PAAF1	0.723743
						TRAPPC4	0.750121	LRRC8A	-0.956503	GNRH2	-0.970171	PABPN1	-1.02573
						TRAT1	1.34175	LRRC8D	-0.766468	GOLGA3	0.666864	PACS2	-0.591124
						TRIAP1	-0.695668	LRRC8E	0.805482	GOLGA4	0.951138	PALB2	0.844803
						TRIM26	0.44098	LRRIQ2	-0.771046	GOLGA6	0.983922	PALM	-1.38999
						TRIM27	1.24139	LRRTM2	-1.65976	GOLGB1	0.603105	PAP2D	0.502793
						TRMT1	0.449378	LSM11	0.643022	GOLPH3	-0.861588	PAPD1	0.845647
						TRMT11	0.917038	LSM12	-0.697222	GOLSYN	0.881014	PAPD4	0.876887
						TRMT6	0.659384	LSM7	0.515545	GOLT1A	1.27928	PAPPA	-1.17905
						TRPC1	1.14915	LSM8	-0.974334	GOPC	-0.523429	PAPSS2	-1.44266
						TRPC6	-0.80421	LTB4R2	0.730525	GOT1L1	0.546685	PAPSS2	-1.05164
						TRPT1	0.634268	LTC4S	0.887039	GP1BA	-1.30781	PAQR4	-1.15845
						TRSPAP1	0.769026	LTC4S	1.05803	GP9	-1.93899	PAQR6	0.638342
						TRUB1	1.24166	LUC7L	1.52154	GPC1	0.970025	PARD3B	-0.748784
						TRY1	-1.10368	LUC7L2	0.656532	GPC3	1.72998	PARD6A	-1.54743
						TSGA10	-0.907558	LUM	-1.46985	GPC6	1.21907	PARP2	0.721865
						TSKU	-0.929406	LY6K	-0.903236	GPER	1.38979	PARP3	-0.741061
						TSNAX	0.848507	LYZL2	-1.08361	GPM6A	2.08782	PARP4	1.00035
						TSNAXIP1	-0.496506	M6PR	-1.10176	GPNMB	1.36995	PAX3	0.82235
						TSPAN1	-0.62126	MACROD2	-1.80322	GPR110	1.00305	PAXIP1	1.23537
						TSPAN17	0.480902	MAGEA4	1.25458	GPR111	-0.576178	PBLD	1.00083
						TSPAN31	0.461499	MAGEB1	-0.77771	GPR114	-1.07788	PBXIP1	-1.07083
						TSPYL4	0.69492	MAGEB1	-0.7361	GPR116	1.58275	PCDH11X	0.759322
						TTC14	0.774859	MAGEB18	1.08487	GPR119	-1.08281	PCDH7	0.875697
						TTC8	-0.98822	MAGEE1	-1.23636	GPR124	-0.965026	PCDHA6	0.729405
						TTLL7	-0.815292	MAGI1	-1.49307	GPR125	1.92121	PCDHB12	0.696089
						TTN	-0.843406	MAGI2	-1.24648	GPR126	1.41135	PCDHB13	0.717567
						TTRAP	0.708552	MAML1	-1.17952	GPR128	1.28057	PCDHGC3	0.686242
						TUBAL3	-1.03632	MANEA	1.16835	GPR132	-1.22204	PCDHGC3	-0.618734
						TUBB2B	-0.74052	MAP1B	-2.01041	GPR139	-1.45234	PCDHGC3	0.879349
						TUBE1	0.729053	MAP2K1	-0.597462	GPR146	-1.2769	PCDHGC3	0.697915
						TUBGCP6	0.60021	MAP3K7	1.34946	GPR150	-0.93431	PCDHGC3	-1.13262
						TULP2	-0.799394	MAP4	-1.58199	GPR151	-1.7336	PCF11	0.97169
						TUSC5	-0.769421	MAP6	0.910324	GPR152	-0.612222	PCGF2	-0.981023
						TXN	0.734632	MAP6D1	0.762358	GPR155	1.2393	PCGF6	1.21367
						TXNDC12	0.748888	MAPK11	1.36775	GPR158	0.890427	PCMT1	0.644861
						TXNDC2	-0.622444	MAPK8	-1.1307	GPR161	-0.729464	PCMTD2	1.12672
						TXNDC9	1.20701	MAPK8	-1.01084	GPR161	1.28697	PCNA	0.789589
						UBA3	1.02795	MAPK8IP2	-0.990614	GPR171	-1.55606	PCOLCE	-0.634558
						UBE2W	0.924049	MAPKAPK2	-0.784278	GPR172A	-0.669942	PCSK6	0.886953
						UBE3B	0.462686	MARCKS	-1.06203	GPR3	-1.6843	PCSK7	-0.527133
						UBL4A	0.65793	MARCKSL1	-0.628187	GPR31	-0.6353	PDE12	0.678748
						UBLCP1	0.789442	MASP2	0.74356	GPR56	-1.0321	PDE12	0.901873
						UBP1	0.510978	MATK	0.665815	GPR6	0.567261	PDE6A	-0.977426
						UBQLN1	-0.605832	MATN4	1.40537	GPR81	-0.874495	PDE6B	0.571987
						UBR7	0.485391	MBD2	-0.884794	GPR82	-0.643019	PDK2	-0.714775
						UBXN6	-0.714629	MBL2	-0.918867	GPR85	-1.7053	PDLIM7	-0.814438
						UGT2A1	-0.939276	MBTPS1	-0.576571	GPR87	0.655504	PDPR	-0.678376
						UGT2B17	-0.890061	MCHR2	0.950972	GPR97	-1.69653	PDS5A	0.843772
						UGT3A1	-1.1408	MCOLN2	1.72844	GPR98	1.51265	PDX1	0.721417
						UHRF1BP1	-0.717547	MDN1	0.886969	GPRASP1	0.891484	PDXDC1	1.1115
						UNG	0.677768	ME1	-1.14238	GPRASP1	-0.916537	PDZK1	-1.23503
						UNQ9438	-0.944152	ME2	-0.900299	GPRC5A	1.58761	PEBP4	-0.80094
						UPB1	-0.98418	MEA1	-0.452723	GPRC5B	1.20641	PELI2	-0.75309
						UPRT	0.655585	MED10	-1.35191	GPRC6A	-0.769349	PELO	-0.963168
						UQCR	0.873857	MED13L	-0.726096	GPRIN1	-1.51126	PEO1	0.631884
						UQCRC2	0.489281	MED18	-0.868093	GPRIN2	-1.05362	PEX1	1.27209
						UROC1	-0.560083	MED26	1.90494	GPRIN3	1.48946	PEX10	-0.689134
						USP1	0.823348	MED31	-1.82561	GPSM2	1.78961	PFKFB4	-0.763881
						USP16	0.714068	MED4	2.56734	GPSM3	-1.80985	PFKM	-0.940702
						USP19	-0.435771	MEF2C	-0.910894	GRAMD1A	-1.09901	PGBD1	0.559689
						USP42	0.634447	MEOX1	-0.944464	GRAMD3	1.15428	PGDS	-0.866055
						USP42	1.14879	MEOX2	-1.80152	GRAP2	-1.43095	PGLYRP2	-0.564937
						USP8	-0.502961	MESP1	0.946671	GRB10	0.905027	PGLYRP4	-1.05229
						UTP6	0.857334	MEX3B	-0.949211	GREB1	-0.734757	PGM2	0.989167
						UVRAG	0.513493	MEX3D	-0.792036	GREB1L	-0.802501	PHACTR4	-0.865003
						VAMP1	0.752463	MFAP3L	-0.795836	GREM1	2.6909	PHB2	0.7303
						VAMP4	0.719921	MFSD11	1.07118	GREM2	1.98221	PHF14	0.732067
						VAPA	1.10844	MGAT4B	-0.64651	GRHL1	1.45396	PHF20L1	0.925208
						VASN	-0.735657	MGC13057	-0.821971	GRHPR	0.922795	PHF6	1.02164
						VEGFB	0.593201	MGC24039	0.773625	GRIA2	1.62976	PHIP	0.766891
						VEZF1	0.465946	MGC29891	0.864919	GRIA4	0.682482	PHLDB2	-1.48488
						VPS16	0.481679	MGC3207	1.44054	GRID2	-0.694018	PHTF2	0.950995
						VPS45	0.618711	MGC34761	-1.17155	GRIK4	-1.26713	PIAS3	0.667241
						VPS4B	0.660632	MGC34761	0.945149	GRK6	-0.854209	PICK1	-0.547826
						VPS72	0.506616	MGC35295	1.55924	GRK6	-1.03657	PIGA	0.66874
						VRK1	1.18282	MGC45438	-1.04435	GRM3	0.869042	PIGF	0.943524
						VSTM3	0.7327	MGC48628	0.977823	GRRP1	0.646432	PIGP	0.840999
						VTA1	0.610371	MGC70857	0.711621	GRWD1	-0.97182	PIGV	-0.671101
						VTI1B	0.482047	MGRN1	-0.681655	GSC2	-1.01045	PIGW	-0.840827
						VWCE	-1.02157	MIB1	-0.823248	GSDM1	-1.39557	PIK3C2B	-0.909903
						VWF	-0.722726	MID1	-1.33065	GSG1	1.24549	PIK3C3	0.659249
						WAPAL	0.824593	MID1	-1.57257	GSTA4	-0.730215	PIK3CB	-0.848141
						WASL	0.625203	MIPOL1	1.26303	GSTM3	0.699734	PIK3R2	-0.796516
						WBP1	0.573745	MITD1	-2.21398	GSTT2	1.11627	PIK3R4	0.89025
						WDR11	0.795778	MITF	1.30983	GSTZ1	1.38456	PIN1	-0.870333
						WDR18	0.659169	MKNK1	1.37022	GSX2	-1.38591	PITPNA	-0.957087
						WDR34	0.664536	MKNK2	0.522161	GTF2A1L	1.39975	PKD1	-1.07923
						WDR45L	0.692076	MKRN2	-0.913457	GTF2A1L	1.53583	PKIA	-0.722666
						WDR57	-0.689727	MLC1	-0.955193	GTF2H4	-0.572046	PKM2	-0.878281
						WDR61	0.601031	MLLT1	1.82287	GTF2IRD1	1.65548	PKNOX1	0.582683
						WDR68	0.552835	MLLT4	0.562508	GTF3C4	0.588863	PLA2G5	-0.994697
						WDR79	0.483875	MLNR	0.686626	GTPBP10	1.90754	PLA2G6	0.684698
						WFDC2	-0.781097	MLXIP	0.676045	GTPBP3	1.33549	PLCD1	-0.953367
						WFIKKN1	-0.543574	MMD2	1.04269	GTPBP4	0.749771	PLD1	-1.71747
						WHSC2	0.529156	MMP12	1.15922	GTSE1	-1.32902	PLEKHA1	0.883195
						WNT3	1.21411	MMP17	1.49784	GTSF1L	1.00853	PLEKHF2	0.954905
						WRB	0.609531	MMP2	0.782291	GTSF1L	1.52517	PLLP	-2.2048
						WRNIP1	0.613537	MMP3	-1.43877	GUCA1A	-1.02828	PLP1	-0.756274
						WSB2	0.624848	MMP7	-0.721139	GUCA2A	-1.49954	PLRG1	-0.766309
						WWOX	-0.617733	MMRN1	-0.999332	GUCY2C	1.60668	PLS1	-1.09131
						XAGE3	-0.77716	MND1	1.06952	GYS2	1.55877	PLXDC1	-1.42921
						XG	-1.10241	MOCS3	-0.658297	GZMM	-1.05543	PLXNC1	-1.35487
						YEATS2	0.673262	MOGAT3	0.833694	H2BFWT	-0.769361	PMAIP1	1.37
						YIPF5	0.679872	MORF4L1	-1.38438	HABP2	1.21479	PML	-0.874051
						YTHDF3	-0.628732	MOSPD1	0.617863	HAGHL	0.511844	PMPCB	0.781425
						YWHAH	0.785656	MOXD1	1.19389	HAND2	-0.796444	PMS1	1.18177
						ZAP70	0.47233	MRE11A	0.616018	HAO1	1.60715	PNKD	-1.40195
						ZBTB8OS	0.814012	MRGPRX4	1.15635	HAP1	-0.7463	PNLIPRP3	0.718344
						ZCCHC10	1.07274	M-RIP	-0.548215	HAPLN1	1.07281	PNRC2	0.693348
						ZCCHC17	0.752277	MRP63	1.50676	HAPLN4	-0.866865	PODXL	1.09948
						ZCCHC7	0.748353	MRPL10	-0.801869	HAS3	-1.09797	PODXL2	-1.00756
						ZFAND2A	-0.536821	MRPL28	0.819839	HBE1	-1.33207	POFUT2	0.661005
						ZFP3	0.644392	MRPL35	-0.905807	HBQ1	-0.757882	POGZ	1.31706
						ZFP36L1	-0.399161	MRPL49	-0.58258	HCG27	-1.00876	POLH	0.683837
						ZFP37	0.708196	MRPS11	0.646209	HCG3	-0.702971	POLL	-1.02631
						ZGPAT	0.625698	MRPS14	-1.39225	HCN2	0.926321	POLR1B	0.956501
						ZHX1	1.04217	MRPS28	0.712187	HCN3	-0.897962	POLR1D	0.878783
						ZIC4	-1.06907	MRPS34	-0.534114	HCP5	-1.2736	POLR2B	0.813585
						ZIK1	0.609285	MRPS35	0.530843	HDAC11	-1.0308	POLR2C	0.515696
						ZKSCAN5	0.563592	MRPS36	0.534953	HDAC6	0.664596	POLR2G	0.62487
						ZMAT1	1.34346	MRPS6	-0.594931	HDAC8	0.509445	POLR3GL	0.730957
						ZMYND10	-0.887218	MRTO4	1.38633	HDAC9	-0.70444	POM121	-0.879246
						ZNF136	0.981645	MS4A13	-0.903077	HDGFL1	1.41339	POMT2	-0.675204
						ZNF14	0.796119	MS4A2	1.88131	HDGFRP3	1.04907	POT1	0.691784
						ZNF141	1.44925	MS4A3	1.59948	HDHD2	0.784884	POU2F3	-0.749084
						ZNF155	0.762229	MSC	1.29831	HEMGN	-1.13729	POU3F3	-0.82728
						ZNF160	0.595296	MSR1	-1.30064	HEMK1	-1.35709	POU6F1	-0.775674
						ZNF18	0.687593	MSRB2	0.721438	HEPH	1.13412	PPAPDC2	1.17677
						ZNF182	0.763148	MT1B	0.503482	HEPH	0.855456	PPARD	0.545697
						ZNF184	0.683896	MT1F	0.566952	HERC5	-0.564374	PPCS	0.837394
						ZNF22	0.876982	MTERFD3	0.84449	HES4	-0.67235	PPFIA4	-0.531398
						ZNF223	0.786444	MTL5	-1.25066	HES6	0.823386	PPFIBP2	-1.2801
						ZNF226	0.839533	MTMR11	-1.67627	HEXB	1.40697	PPHLN1	0.930667
						ZNF227	0.750758	MTMR15	-0.904779	HEYL	1.17252	PPIG	0.940522
						ZNF23	0.726579	MTMR3	-0.945184	HGF	-1.14738	PPIL2	-0.746395
						ZNF267	1.38711	MTMR7	-1.31824	HHAT	1.373	PPIL2	-0.781614
						ZNF273	0.858163	MTNR1A	-0.824604	HIBADH	0.975326	PPIL3	0.90348
						ZNF276	0.527814	MTR	-1.19996	HIF1AN	-1.1852	PPP1R12A	0.909386
						ZNF28	1.0958	MTX2	-0.925335	HIF3A	0.793325	PPP1R14D	-1.6039
						ZNF280D	1.14286	MUC20	1.05097	HIGD1B	-0.581203	PPP1R16B	-0.732267
						ZNF287	-0.670408	MUC4	-1.57847	HIP1	-0.816467	PPP1R1B	-1.04592
						ZNF292	1.09262	MUCL1	1.22207	HIPK4	-0.589221	PPP1R1B	-1.30834
						ZNF292	0.930322	MUM1L1	1.09018	HISPPD1	1.09484	PPP1R2	0.824987
						ZNF294	1.10197	MVD	0.580668	HIST1H1E	1.3926	PPP2R3C	0.80516
						ZNF319	0.780409	MYBPH	0.807936	HIST1H2AG	-0.856998	PPP2R5B	-0.752377
						ZNF32	0.768664	MYF6	-1.26968	HIST1H2AH	1.07176	PPP2R5C	0.697763
						ZNF324	0.731471	MYH3	-1.07844	HIST1H2AK	-1.2154	PPP3CA	1.01542
						ZNF335	0.655398	MYH7	1.01774	HIST1H2BA	1.41775	PPWD1	0.810284
						ZNF346	0.85003	MYL1	-0.880455	HIST1H2BD	-1.65681	PQBP1	-0.652379
						ZNF350	0.758326	MYL2	-0.582492	HIST1H2BF	-1.12458	PRAMEF2	-0.870561
						ZNF430	1.61318	MYL6B	-0.951882	HIST1H2BH	-0.732338	PRAMEF2	-0.670761
						ZNF432	0.780812	MYL7	1.13719	HIST1H2BJ	-1.77802	PRAMEF5	0.701057
						ZNF449	0.480363	MYOM3	-1.09406	HIST1H2BK	-0.887663	PRDM1	0.964732
						ZNF45	0.948095	MYOZ1	-0.67004	HIST1H2BL	-0.879603	PRDM13	0.85959
						ZNF451	0.751707	MYST4	1.45215	HIST1H2BN	-1.09823	PREB	-0.61897
						ZNF462	-0.734991	MYT1L	-0.935361	HIST1H3B	0.821351	PRELP	-1.09696
						ZNF484	-0.907042	N4BP2	0.738818	HIST1H3D	-0.884965	PREPL	0.69861
						ZNF484	-1.21051	NAGLU	0.844903	HIST1H3E	-1.17788	PRH2	-1.11872
						ZNF533	-0.681352	NANP	-1.83975	HIST1H4A	-0.795022	PRICKLE1	-0.907697
						ZNF559	1.02842	NAP1L2	-1.32117	HIST1H4C	1.23427	PRICKLE3	-1.55263
						ZNF572	0.866443	NAP1L3	-1.02896	HIST1H4L	0.698562	PRKACB	0.896162
						ZNF573	0.929496	NAPE-PLD	0.986731	HIST2H2AA3	-0.790552	PRKAR2B	-1.58969
						ZNF576	-0.668938	NARG2	1.16746	HIST3H2BB	-0.797668	PRKCH	0.652041
						ZNF581	0.535117	NASP	0.678474	HIST3H3	-1.28897	PRKCSH	-0.857193
						ZNF616	0.766385	NAT2	-1.08061	HIST4H4	-0.885706	PRKDC	0.842585
						ZNF644	0.640609	NAV3	1.06579	HK3	-0.87555	PRM2	-0.780743
						ZNF649	-0.810641	NCAPD2	-0.820719	HLA-DPB1	-1.17739	PRND	-0.727367
						ZNF676	0.896641	NCAPH	1.07976	HLA-DRB1	-1.24943	PROK1	0.779565
						ZNF684	0.725197	NCF2	-1.30591	HLA-DRB1	-1.34005	PRPF4B	0.79479
						ZNF688	0.568102	NCK2	-1.17288	HLF	1.40524	PRPS1L1	-1.47195
						ZNF75A	0.723802	NCL	-0.734458	HLTF	0.764504	PRR5	-0.967725
						ZNF77	0.610041	NCR3	-0.834078	HMG20A	0.566492	PRR7	-0.68169
						ZNF780A	1.66775	NDNL2	-0.890603	HMGB3	-1.90292	PRRG2	-0.790102
						ZNF800	0.767026	NDST4	1.8088	HMGB4	1.32994	PRSS12	0.79767
						ZNF84	0.986589	NDUFA8	-0.87237	HMGN3	0.847832	PRSS16	0.89065
						ZNF92	0.801286	NDUFB1	0.775036	HMGN4	-1.55175	PRSS21	-0.685716
						ZNHIT3	0.671955	NDUFC1	-1.33012	HMOX2	-0.398257	PRSS23	-1.77673
						ZRANB1	-0.413833	NDUFC2	1.242	HMX1	-0.816117	PRSS33	-0.851944
						ZRANB2	0.920166	NEBL	-0.598192	HMX1	-0.635466	PRY	-1.29217
						ZSCAN21	0.485674	NEDD1	-0.969243	HNF1B	1.96535	PSCD2	-1.10127
						ZSCAN22	0.558793	NEDD1	-0.741003	HNF4A	1.01331	PSCDBP	0.948863
						ZXDB	0.608297	NEFL	1.07135	HNF4G	1.74507	PSD	-1.06365
								NELL2	-1.16715	HNRPD	0.573573	PSEN1	-0.814495
								NENF	0.785751	HNRPLL	0.562289	PSG11	0.542673
								NETO1	-0.55405	HNRPM	0.567343	PSIP1	1.23886
								NEU3	1.2071	HOOK1	0.800604	PSKH2	0.60697
								NEURL2	0.719182	HOXA1	-1.71557	PSMC6	1.64623
								NEUROD1	1.57206	HOXA9	1.04452	PSMD12	0.634134
								NEUROG1	0.997731	HOXB2	1.17066	PSMD4	-1.20433
								NEXN	-1.99547	HOXB6	0.979319	PSMD4	-0.976641
								NFE2L1	-0.602214	HOXB6	1.17574	PSMD4	-0.736777
								NFE2L3	1.36737	HOXC4	-0.923143	PSMD7	0.545294
								NFIC	1.19083	HOXC9	1.43326	PSME3	-0.489476
								NFKB1	-0.589164	HOXD10	0.734466	PSMG1	0.741382
								NFKB2	0.818101	HOXD3	-1.16652	PSMG2	0.546989
								NFKBIL2	0.581851	HPCA	-0.770857	PSORS1C1	-0.776476
								NFS1	0.732927	HPGD	1.17807	PSORS1C2	-1.22289
								NFYB	1.04918	HPRT1	0.540811	PSPC1	0.850078
								NGFRAP1	1.04369	HPS1	-0.69332	PSTK	1.00149
								NGRN	-0.685553	HPS3	0.699642	PTBP2	1.36752
								NHEDC1	-1.02676	HPS4	-0.6106	PTGDR	1.4179
								NHLH2	-1.44323	HPS6	0.585962	PTGER2	1.10857
								NHLRC2	-0.700948	HR	-1.11162	PTGER3	0.986704
								NHP2L1	-0.628669	HRASLS	1.11959	PTGES	-0.963095
								NHS	-1.32796	HRASLS2	1.26496	PTGIR	-0.781506
								NID2	-1.69339	HRASLS5	-0.823451	PTPN2	0.788491
								NIN	-1.34417	HRES1	-0.55825	PTPN21	-0.66591
								NKPD1	0.931565	HRH3	-0.814338	PTPN4	1.05094
								NKX2-8	1.06166	HRSP12	1.71796	PTPRH	-1.32389
								NKX6-1	1.10542	HS3ST2	0.8251	PTTG1	0.605375
								NLGN1	-0.94241	HS3ST3A1	1.88485	PUM1	0.657946
								NLGN3	-1.72657	HS6ST1	-1.30059	PUM2	0.72605
								NLGN4X	-1.2918	HS6ST2	1.51208	PUS7	-1.03532
								NLK	-0.906566	HS6ST3	1.01791	PVRL1	-0.716929
								NLRC3	0.88027	HSD11B1	0.917357	PXT1	-1.12498
								NLRP8	0.965003	HSD11B2	0.912003	PYGM	-0.759649
								NME5	-0.729043	HSD17B10	0.602596	RAB11FIP1	-1.11877
								NMNAT2	-1.6553	HSD17B4	1.43394	RAB13	-1.43453
								NOD1	0.907903	HSD17B6	1.08714	RAB18	0.686967
								NOV	-1.05893	HSD3B2	1.57376	RAB25	-1.35886
								NOX1	0.888546	HSDL2	0.739761	RAB33B	1.18663
								NOX4	-1.4769	HSF2BP	1.15729	RAB37	0.719183
								NOXA1	0.906074	HSF4	-0.511007	RAB37	-1.01929
								N-PAC	-1.17934	HSH2D	-1.10254	RAB37	0.814128
								NPAS1	1.05698	HSN2	-0.944168	RABGAP1L	-1.17795
								NPAS3	1.40021	HSPA2	-0.915072	RABGAP1L	-0.960538
								NPAS4	-0.948489	HSPA4L	1.73405	RABGGTB	1.01576
								NPFF	0.630903	HSPA5	-0.758485	RAD17	0.870802
								NPL	-1.14198	HSPB2	0.897253	RAD17	1.2539
								NPNT	-2.11096	HSPB2	1.5866	RAD21	0.505631
								NPPB	-1.4096	HSPB8	1.29483	RAD51C	1.02617
								NPTN	-0.821784	HSPD1	0.552098	RAD51C	1.05613
								NPY1R	-2.03144	HTR3E	-0.767428	RAD51C	0.832739
								NPY5R	-0.733557	HTR4	1.35849	RAD9B	0.630802
								NR2C1	0.819571	HTR7	-0.819867	RAG1	1.18893
								NR2E3	-0.520644	HUS1B	-1.37613	RAI1	1.01464
								NR6A1	-1.02453	HYAL1	1.18142	RALGAPA1	0.820076
								NRBF2	-0.881327	HYAL3	-0.890066	RALGPS2	0.727542
								NRBP2	-0.78523	HYOU1	0.736992	RANBP3L	0.613913
								NRCAM	-1.41127	IAPP	1.93267	RANBP6	1.07996
								NRG2	-1.14976	ICA1	1.05958	RANGRF	0.614734
								NRG4	-2.10173	ICAM5	-1.10215	RAP1B	0.841017
								NRIP2	1.47095	ICEBERG	-0.532717	RAP2B	0.889614
								NRK	-1.59098	ID1	0.961776	RAPH1	1.02108
								NRSN1	-1.5416	ID4	1.68463	RARB	-0.863392
								NRXN1	-1.75987	IDE	0.941934	RASA1	0.800816
								NSUN7	-1.36827	IDH3A	0.80683	RASAL2	-0.911948
								NT5C1B	-1.06979	IDH3G	-0.56588	RASGEF1A	0.812722
								NTF3	-0.859488	IDS	1.07611	RASGRP1	0.933808
								NTF5	-0.856259	IDUA	-1.77658	RB1CC1	0.944398
								NTRK2	-1.39964	IER5	-0.753813	RBBP8	0.837469
								NTS	-1.189	IFIT2	1.39551	RBBP9	0.757426
								NTSR2	-1.18548	IFNA8	-0.662967	RBL2	-1.15773
								NUAK1	-1.09181	IFNG	-1.17602	RBM11	0.583928
								NUAK2	1.09777	IFT172	0.504615	RBM14	-0.661354
								NUCB2	-0.723274	IFT52	1.07674	RBM15	0.832342
								NUDT18	0.593059	IFT57	-1.49974	RBM17	0.861792
								NUDT6	-0.855451	IFT74	1.23047	RBM25	0.850069
								NUP210L	-1.08651	IFT80	1.89518	RBM26	0.870859
								NUP43	-0.924242	IFT81	0.967529	RBM33	-1.13131
								NUP50	0.708299	IFT88	1.07935	RBM34	0.93237
								NUP62	-0.838295	IGF2BP3	-0.988219	RBM45	0.920627
								NUPL1	0.862119	IGFBP1	0.848065	RBMS3	0.747567
								NUPL1	-0.791292	IGFBP5	1.93968	RBPJ	1.02476
								NUPR1	-0.606175	IGFBP7	1.57434	RC3H2	0.760151
								NXNL1	1.61658	IGSF6	-0.878247	RCAN1	-1.0958
								NXPH1	-1.00225	IKBKB	-0.772834	RCN2	0.980895
								NXPH2	-0.561234	IKBKG	-0.561972	RCOR1	0.562946
								NY-REN-7	0.709751	IKZF1	-0.704058	RCOR3	0.710117
								OAZ2	-0.799373	IKZF1	-0.600524	RCP9	-0.891528
								ODAM	-0.58759	IKZF1	-2.05659	RECK	1.05693
								ODF3L1	0.90295	IKZF4	-0.472973	RECQL5	-0.703404
								OIP5	1.1784	IKZF5	1.08375	REEP5	0.98106
								OLFM3	-1.20065	IL12RB1	-2.04412	REEP6	-0.694635
								OLFM4	-1.84464	IL12RB2	-1.92102	REG3G	-1.17902
								OLFML2A	-0.994032	IL13RA2	1.65674	RERG	-0.763624
								OMA1	0.990085	IL17B	-1.5751	RET	0.573572
								OMD	-1.37095	IL17C	-1.34236	REV1	0.755171
								OPN5	-0.743484	IL17RA	-0.942967	REV3L	-0.703866
								OPRK1	-1.14529	IL17RB	0.608157	REXO4	-0.749093
								OPRM1	0.839801	IL17RD	0.780278	RFC1	1.14645
								OPTN	0.698491	IL18BP	-0.777252	RFC4	1.00212
								OR10G7	0.684131	IL1B	-0.88738	RFC5	0.836521
								OR10G9	0.746531	IL1F5	-0.845102	RFT1	-1.01453
								OR10J5	-0.741255	IL1RL2	-1.73808	RFTN1	0.666381
								OR10K1	0.684945	IL20RA	1.61469	RG9MTD1	0.981815
								OR11H4	0.644936	IL22RA1	1.21326	RG9MTD3	-0.854002
								OR11L1	-1.00481	IL27RA	-1.144	RGMA	-0.853487
								OR12D3	-0.744004	IL28B	-0.869284	RGS7	-1.08515
								OR13F1	1.79016	IL28RA	-0.680232	RHOBTB2	0.978222
								OR14J1	-0.874363	IL28RA	-0.858086	RIC3	-1.0601
								OR1E1	2.01347	IL2RG	-0.985544	RICS	-0.775256
								OR1G1	1.20688	IL5	0.837996	RICTOR	-0.848804
								OR1J1	1.18321	IL5RA	-1.38438	RIMS1	-0.953599
								OR1K1	0.793013	IL5RA	-0.991282	RIMS4	-0.700158
								OR1N1	1.32501	IL6	1.36361	RINT1	1.0065
								OR2A1	1.4165	IL6	0.974077	RLBP1L2	0.777771
								OR2A1	1.68832	IL7	1.0254	RLN1	0.889157
								OR2AG1	1.03168	IL8RA	-2.15988	RMND5B	-0.639823
								OR2C3	-0.801473	IL8RB	-1.11554	RNASE11	-0.886307
								OR2J3	1.05133	ILDR1	1.22069	RNASEK	-0.818507
								OR2L8	1.96547	ILF3	-1.65141	RNASEL	0.813336
								OR2M7	0.680531	IMMP1L	1.42671	RNF123	-0.660076
								OR2S2	-1.74402	IMMP2L	1.6916	RNF126	0.767779
								OR2W1	1.00909	IMP5	1.26549	RNF133	-0.873357
								OR2W5	-1.0872	INPP4A	-1.25858	RNF135	-0.636839
								OR4C13	0.996091	INPP5E	1.34454	RNF139	0.58546
								OR4D9	2.36078	INPP5J	1.27365	RNF148	-0.869653
								OR4F15	0.891322	INSIG1	0.538604	RNF186	-1.14991
								OR4K1	1.09083	INSR	1.75356	RNF19A	0.665213
								OR4K17	2.24311	INTS12	0.540459	RNF214	0.724287
								OR4M2	-0.849037	INTS2	1.24704	RNF26	-0.759514
								OR4S1	-0.844328	IPMK	-1.87814	RNF6	0.843128
								OR51A7	-0.773478	IPMK	-0.856182	RNPC3	1.0537
								OR51B5	0.862496	IQCC	0.764042	RP13-102H20.1	0.830869
								OR51D1	1.30615	IQCK	0.856553	RP13-122B23.3	-0.456401
								OR52A1	-1.0481	IQGAP1	1.05988	RP5-1103G7.6	0.492447
								OR52H1	-0.682593	IQGAP3	-1.17165	RP9	-0.629385
								OR52W1	0.973991	IQUB	1.79194	RPA3	0.815758
								OR56A1	1.04322	IRAK1	-1.48918	RPAIN	0.991337
								OR5AP2	-0.730605	IRS1	2.02103	RPE	1.02785
								OR5B3	1.31596	IRX1	1.17722	RPL10A	0.916642
								OR5H6	0.817859	IRX3	1.14594	RPL15	0.883551
								OR5K2	1.10897	IRX5	-0.804163	RPL28	-0.827718
								OR5K4	0.591204	ISG20L1	-1.195	RPL37	-1.47091
								OR5T3	0.615231	ITFG3	-0.938159	RPP21	0.651808
								OR6A2	1.36373	ITGA10	-0.977457	RPS13	0.746217
								OR6B3	0.782415	ITGA11	-0.765108	RPS6KA3	1.14124
								OR6C4	2.18248	ITGA2	0.765681	RPS6KA5	1.27881
								OR6C65	-1.88455	ITGA2B	-1.25604	RPS6KA6	-1.24788
								OR6C75	-0.690683	ITGA4	-1.47992	RPSA	0.952265
								OR6C76	-0.876686	ITGA6	0.643687	RRP15	0.700144
								OR6N2	-1.17263	ITGA8	1.52617	RSAD1	-1.11996
								OR7D4	0.858422	ITGAL	-0.472272	RSBN1	0.538353
								OR8B12	1.71091	ITGAV	0.860288	RSC1A1	-1.34449
								OR8B4	1.91816	ITGAX	-1.20157	RTDR1	-0.79462
								OR8D4	1.55758	ITGB1BP2	1.43918	RTF1	0.641416
								OR8G5	1.5847	ITGB4	1.50777	RTKN	-1.1045
								OR8K5	-1.01253	ITIH1	0.695675	RTN4R	-0.934917
								ORC2L	1.0389	ITIH2	0.769087	RTN4RL2	-0.973653
								ORC4L	0.886517	ITIH3	0.661661	RTP4	0.947955
								OSMR	-1.74171	ITIH5	0.79014	RTTN	0.977527
								OSTF1	-1.15805	ITLN1	0.93629	RUFY2	0.643517
								OSTN	1.31326	ITM2A	0.787789	RUNDC3A	-0.905022
								OTOA	1.0029	ITM2C	0.587185	RUNX1T1	-1.15862
								OTOF	1.62245	ITPA	0.639585	RUNX2	0.694417
								OTOS	0.892914	ITPKA	-1.06325	RWDD1	0.640051
								OTP	-0.893724	ITPR1	0.742345	RWDD3	0.981481
								OTUB2	0.7128	IVL	-0.753091	RXRG	-1.27751
								OTUD7A	1.14024	IWS1	0.804573	RXRG	-0.544836
								OVOL2	-1.88352	IYD	0.833068	RYR1	-0.643229
								OXSR1	-1.13132	JAG1	1.66104	S100A7A	-1.41143
								P2RX7	2.07438	JAGN1	1.1582	SAAL1	0.881903
								P2RXL1	0.797178	JAM2	-0.81406	SACM1L	0.690376
								P2RY1	-1.06868	JARID1C	-0.684972	SAMD8	0.521546
								P2RY12	0.715911	JMJD2D	1.33235	SAP130	0.827254
								P4HA3	-0.997237	JOSD2	-0.92404	SAP18	0.53494
								PABPC5	-1.32504	JOSD3	1.13241	SAPS2	-0.850087
								PABPN1	-0.536057	JPH3	1.35391	SAPS3	-0.435171
								PACSIN2	-0.805816	JSRP1	-1.05552	SASH1	-1.02329
								PAG1	-0.585611	JTB	-0.614176	SAT1	-1.0087
								PAK6	-2.55058	JUB	1.86838	SATB1	0.911525
								PAK7	-1.09875	JUN	0.965499	SBDS	0.744408
								PALM2-AKAP2	-1.28231	JUNB	-1.09024	SC4MOL	-0.635193
								PALM2-AKAP2	-1.22355	KAZALD1	0.933086	SC5DL	-0.577618
								PANK3	1.18923	KBTBD11	1.90313	SCG3	0.692679
								PANX1	1.31492	KBTBD2	-0.819877	SCGB1D1	0.63511
								PARK7	-0.545351	KBTBD5	1.20259	SCGB2A1	0.640356
								PARS2	0.692366	KCNA7	1.41591	SCLY	0.649039
								PAWR	-0.920155	KCNAB1	0.895796	SCN10A	0.725203
								PAX2	0.766356	KCNAB1	0.969969	SCN11A	0.740369
								PAX3	-1.06004	KCNAB2	-0.599686	SCN2A	0.834533
								PCBP2	-0.549893	KCNC1	-1.0358	SCN2B	-1.49907
								PCDH10	-0.632212	KCND1	-0.790219	SCN3B	-2.09615
								PCDH10	-1.23329	KCNE1L	-1.26791	SCN7A	0.586953
								PCDH11X	-1.22267	KCNH1	0.534995	SCNN1G	-0.690018
								PCDH17	1.66103	KCNH3	-0.901634	SCOC	0.957025
								PCDH20	-1.16845	KCNIP2	-0.707526	SCUBE3	-1.03446
								PCDH8	-1.16648	KCNJ11	-0.877328	SCYL3	0.700841
								PCDHA6	-0.979656	KCNJ4	0.966991	SDC1	-0.883187
								PCDHA6	0.898314	KCNJ6	1.11618	SDC3	-1.28137
								PCDHA6	0.982345	KCNJ9	-1.78118	SEC11C	0.956402
								PCDHA6	2.44378	KCNK1	1.75521	SEC14L3	-0.768502
								PCDHA6	1.70444	KCNK4	-0.766906	SEC23A	0.879757
								PCDHB13	0.616801	KCNK9	-0.905342	SEC23IP	0.743987
								PCDHB14	1.47765	KCNN2	1.71575	SEC61A2	0.703723
								PCDHB4	-1.40985	KCNQ2	-1.1482	SECISBP2	0.609367
								PCDHB5	0.672638	KCNQ4	-1.01495	SELENBP1	-0.762764
								PCDHGC3	2.0516	KCNS3	1.48469	SEMA4C	-0.671295
								PCDHGC3	1.33677	KCNT2	1.61306	SEMA6B	-1.06571
								PCNP	-0.722134	KCNV1	0.57838	SENP7	0.942685
								PCSK1	-2.22626	KCTD11	-1.11862	SEPN1	-0.701069
[truncated: 2,430 more rows]
