# Supplementary material for: Temporal Progression of Pneumonic Plague in Blood of Nonhuman Primate: A Transcriptomic Analysis
Source: PLoS One. 2016 Mar 22;11(3):e0151788. doi: 10.1371/journal.pone.0151788 (PMC4803270; doi:10.1371/journal.pone.0151788)
Supplement: S5 Table — (XLSX) [file pone.0151788.s010.xlsx]

## Sheet: Table S5
S5 TABLE: The canonical pathways enriched by GoI-Time.
		Ingenuity Canonical Pathways	-log(p-value)			-log(p-value)
Time:45m
	UP			Down
		FXR/RXR Activation	4.14		HER-2 Signaling in Breast Cancer	2.07
		Acute Phase Response Signaling	3.53		L-dopachrome Biosynthesis	1.98
		LXR/RXR Activation	3.08		Melanocyte Development and Pigmentation Signaling	1.92
		Coagulation System	2.81		Fcγ Receptor-mediated Phagocytosis in Macrophages and Monocytes	1.77
		Thyroid Hormone Metabolism II (via Conjugation and/or Degradation)	2.12		Pyrimidine Deoxyribonucleotides De Novo Biosynthesis I	1.65
		Nicotine Degradation III	2.09		Aldosterone Signaling in Epithelial Cells	1.65
		Melatonin Degradation I	1.98		Induction of Apoptosis by HIV1	1.59
		Superpathway of Melatonin Degradation	1.83		Natural Killer Cell Signaling	1.54
		Nicotine Degradation II	1.8		Type II Diabetes Mellitus Signaling	1.45
		Maturity Onset Diabetes of Young (MODY) Signaling	1.79		Eumelanin Biosynthesis	1.38
Time: 6h
	Up			Down
		TREM1 Signaling	4.01		JAK/Stat Signaling	2.98
		NF-κB Signaling	3.7		tRNA Charging	2.46
		LXR/RXR Activation	3.45		Purine Nucleotides De Novo Biosynthesis II	1.89
		Hepatic Cholestasis	3.26		Superpathway of Methionine Degradation	1.88
		PPARα/RXRα Activation	2.95		Oleate Biosynthesis II (Animals)	1.75
		Role of Macrophages, Fibroblasts and Endothelial Cells in Rheumatoid Arthritis	2.9		IGF-1 Signaling	1.7
		Hepatic Fibrosis / Hepatic Stellate Cell Activation	2.66		Role of PI3K/AKT Signaling in the Pathogenesis of Influenza	1.66
		Colorectal Cancer Metastasis Signaling	2.66		Erythropoietin Signaling	1.64
		iNOS Signaling	2.45		Methionine Degradation I (to Homocysteine)	1.57
		Toll-like Receptor Signaling	2.38		UVC-Induced MAPK Signaling	1.53
Time: 9h
	UP			Down
		LXR/RXR Activation	2.88		Breast Cancer Regulation by Stathmin1	3.31
		Apoptosis Signaling	2.63		Cardiac β-adrenergic Signaling	2.77
		Folate Polyglutamylation	2.19		Natural Killer Cell Signaling	2.4
		Differential Regulation of Cytokine Production in Macrophages and T Helper Cells by IL-17A and IL-17F	1.96		Cell Cycle Regulation by BTG Family Proteins	2.36
		Amyotrophic Lateral Sclerosis Signaling	1.83		G Beta Gamma Signaling	2.01
		Regulation of Cellular Mechanics by Calpain Protease	1.78		IL-1 Signaling	1.96
		Granulocyte Adhesion and Diapedesis	1.73		Phototransduction Pathway	1.86
		Differential Regulation of Cytokine Production in Intestinal Epithelial Cells by IL-17A and IL-17F	1.67		Actin Nucleation by ARP-WASP Complex	1.79
		Tumoricidal Function of Hepatic Natural Killer Cells	1.62		Glutamate Receptor Signaling	1.77
		2-amino-3-carboxymuconate Semialdehyde Degradation to Glutaryl-CoA	1.58		Tec Kinase Signaling	1.76
Time: 12h
	Up			Down
		DNA Methylation and Transcriptional Repression Signaling	3.65		FXR/RXR Activation	3.98
		Oxidative Phosphorylation	3.27		Glutamate Dependent Acid Resistance	3.06
		Dolichyl-diphosphooligosaccharide Biosynthesis	3.1		Glutamate Degradation III (via 4-aminobutyrate)	2.08
		Cell Cycle Control of Chromosomal Replication	2.89		Nicotine Degradation II	2.07
		Natural Killer Cell Signaling	2.74		Serotonin Degradation	2.03
		Estrogen Receptor Signaling	2.62		Signaling by Rho Family GTPases	1.98
		Primary Immunodeficiency Signaling	2.58		Agranulocyte Adhesion and Diapedesis	1.96
		Cell Cycle: G1/S Checkpoint Regulation	2.56		MSP-RON Signaling Pathway	1.94
		T Cell Receptor Signaling	2.26		cAMP-mediated signaling	1.85
		Cyclins and Cell Cycle Regulation	1.99		GABA Receptor Signaling	1.84
Time: 18h
	Up			Down
		Dolichyl-diphosphooligosaccharide Biosynthesis	2.8		Sertoli Cell-Sertoli Cell Junction Signaling	3.88
		Eicosanoid Signaling	2.59		CXCR4 Signaling	3.88
		IL-15 Production	2.47		Hepatic Fibrosis / Hepatic Stellate Cell Activation	3.53
		Altered T Cell and B Cell Signaling in Rheumatoid Arthritis	2.42		Axonal Guidance Signaling	3.44
		Role of Cytokines in Mediating Communication between Immune Cells	2.42		Signaling by Rho Family GTPases	3.25
		Communication between Innate and Adaptive Immune Cells	2.3		RhoGDI Signaling	3.01
		Basal Cell Carcinoma Signaling	2.16		Gap Junction Signaling	2.97
		Toll-like Receptor Signaling	2.08		Ephrin B Signaling	2.6
		Role of JAK1, JAK2 and TYK2 in Interferon Signaling	2.01		Cardiomyocyte Differentiation via BMP Receptors	2.59
		Role of Hypercytokinemia/hyperchemokinemia in the Pathogenesis of Influenza	1.91		Regulation of Actin-based Motility by Rho	2.57
Time: 24h
	Up			Down
		FXR/RXR Activation	8.3		TREM1 Signaling	6.86
		Coagulation System	5.82		Role of Pattern Recognition Receptors in Recognition of Bacteria and Viruses	6.75
		LPS/IL-1 Mediated Inhibition of RXR Function	4.93		NF-κB Activation by Viruses	6.42
		Extrinsic Prothrombin Activation Pathway	4.89		Role of Macrophages, Fibroblasts and Endothelial Cells in Rheumatoid Arthritis	6.41
		UDP-N-acetyl-D-glucosamine Biosynthesis II	4.06		G-Protein Coupled Receptor Signaling	4.98
		Acute Phase Response Signaling	3.78		IL-9 Signaling	4.92
		Retinoate Biosynthesis I	3.27		IL-15 Signaling	4.62
		Folate Polyglutamylation	3.18		LPS-stimulated MAPK Signaling	4.58
		Retinol Biosynthesis	3.14		IL-10 Signaling	4.44
		Noradrenaline and Adrenaline Degradation	3.02		Acute Myeloid Leukemia Signaling	4.24
Time: 32h
	Up			Down
		Mismatch Repair in Eukaryotes	3.85		AMPK Signaling	4.62
		Protein Ubiquitination Pathway	3.35		Chronic Myeloid Leukemia Signaling	4.2
		Role of BRCA1 in DNA Damage Response	3.33		Pancreatic Adenocarcinoma Signaling	3.51
		Hereditary Breast Cancer Signaling	2.76		Regulation of the Epithelial-Mesenchymal Transition Pathway	3.5
		G-Protein Coupled Receptor Signaling	2.66		Human Embryonic Stem Cell Pluripotency	3.24
		Cell Cycle Control of Chromosomal Replication	2.51		Small Cell Lung Cancer Signaling	3.22
		Estrogen Receptor Signaling	2.34		eNOS Signaling	2.98
		Assembly of RNA Polymerase II Complex	2.23		Sphingosine-1-phosphate Signaling	2.9
		Role of CHK Proteins in Cell Cycle Checkpoint Control	1.98		Wnt/β-catenin Signaling	2.83
		Glucocorticoid Receptor Signaling	1.97		Role of Osteoblasts, Osteoclasts and Chondrocytes in Rheumatoid Arthritis	2.81
Time: 42 h
	Up			Down
		Altered T Cell and B Cell Signaling in Rheumatoid Arthritis	2.97		G Beta Gamma Signaling	2.4
		Communication between Innate and Adaptive Immune Cells	2.89		Axonal Guidance Signaling	1.83
		Role of Hypercytokinemia/hyperchemokinemia in the Pathogenesis of Influenza	2.55		Sertoli Cell-Sertoli Cell Junction Signaling	1.69
		Role of Cytokines in Mediating Communication between Immune Cells	2.2		Relaxin Signaling	1.64
		eNOS Signaling	1.96		mTOR Signaling	1.6
		Macropinocytosis Signaling	1.91		p53 Signaling	1.53
		Sorbitol Degradation I	1.88		Hepatic Fibrosis / Hepatic Stellate Cell Activation	1.51
		DNA Double-Strand Break Repair by Homologous Recombination	1.85		Molecular Mechanisms of Cancer	1.51
		TREM1 Signaling	1.77		G-Protein Coupled Receptor Signaling	1.47
		Differential Regulation of Cytokine Production in Macrophages and T Helper Cells by IL-17A and IL-17F	1.64		Trehalose Degradation II (Trehalase)	1.45
