# Supplementary material for: Temporal Progression of Pneumonic Plague in Blood of Nonhuman Primate: A Transcriptomic Analysis
Source: PLoS One. 2016 Mar 22;11(3):e0151788. doi: 10.1371/journal.pone.0151788 (PMC4803270; doi:10.1371/journal.pone.0151788)
Supplement: S6 Table — The values are in log2(fold change). (XLSX) [file pone.0151788.s011.xlsx]

## Sheet: Table S6
S6 TABLE: Genes associated with the functions significantly enriched by GoI-Inf. The values are in log2(fold change).
APOPTOSIS
Symbol	45min	6hr	9hr	12hr	18hr	24hr	32hr	42hr
OTUB1	-0.37199	-0.103443	0.107283	-0.2564	-0.606025	-0.89629	-0.701757	-0.224283
TNFRSF6B	-1.08573	-0.841445	-0.605347	-0.876791	-0.870026	-0.218354	-0.296576	-0.580982
MDM2	-0.769966	-0.0337253	0.25343	-0.763384	0.136771	-0.79694	-1.20269	-0.0574347
BCAS2	1.08858	0.276802	0.630181	0.934253	0.33598	1.0512	1.18176	0.597092
SUMO1	0.595624	0.377662	0.356077	0.843815	-0.0209334	0.39876	0.847045	0.0721172
KLF10	0.702513	0.259184	0.127711	0.482139	-0.18338	0.341198	0.962343	-0.233385
MAP2K5	0.958754	0.098598	0.426446	0.703231	0.643908	0.663031	0.533448	0.617769
ZAP70	0.425591	0.0817401	0.322978	0.824165	0.759742	0.588671	0.653254	0.48558
PLCG1	0.586568	0.0494004	0.19035	0.731472	0.470185	0.475702	0.724028	0.849737
ATR	0.850658	-0.0572917	0.397127	1.23844	1.00241	0.867704	1.04415	0.764922
CD47	1.38868	0.400959	1.1114	1.31907	0.308907	0.529414	1.45413	0.480772
PLK3	0.234495	0.0525675	0.552134	0.566204	0.520921	0.13536	0.428916	0.699475
RPS6KA3	0.855883	0.492329	-0.155656	0.66411	0.524934	0.526483	1.3349	0.365753
PTPRC	0.743166	-0.256174	0.59942	1.19016	0.753992	0.771983	0.164984	0.299117
TREX1	0.295247	0.0873184	0.46046	0.748673	0.780181	0.513534	0.631907	0.447922
PRKDC	0.553115	0.0316349	-0.0354891	0.69736	0.318626	1.03499	1.18121	0.669722
IL17A	0.529589	-0.0965064	0.365938	0.398265	0.78994	0.574315	0.825917	1.18693
OGG1	-0.444722	-0.208708	0.0295401	0.00848624	-0.424925	-0.374583	-0.141408	-0.446707
TGM2	-0.429947	-0.24915	-0.000964	-0.653801	0.204737	-0.481686	-1.28406	0.197619
CHUK	0.289039	0.116572	0.285509	0.826741	0.373246	0.806855	1.24195	0.360301
IGF1	-1.3483	-0.474933	-0.711052	-1.41893	-0.193058	-0.570855	-2.20302	-0.634637
PAK1	-0.571528	-0.32559	-0.795493	-1.09391	-0.744611	-0.34056	-0.445513	-0.83141
LY96	0.910099	1.67914	0.655647	0.528511	1.0911	-0.303932	1.10041	0.334423
CRKL	0.164044	-0.476014	-0.332239	0.474393	-1.25928	-0.376224	-0.762441	-0.499164
TLR3	0.343273	0.526862	0.728522	-0.353014	1.47979	0.639049	-0.163866	0.0875312
TIAM1	-0.633213	-0.327226	0.25444	-0.600446	-0.322049	-1.193	-1.11669	-0.42296
POT1	0.179863	0.128426	0.487453	0.599477	-0.0399808	0.531278	0.690358	0.220748
MAP3K7	0.577853	0.27159	-0.167626	0.596503	1.59846	1.08031	0.779314	0.612473
RAD51C	0.803153	0.487639	0.688219	1.05028	0.890075	1.32769	1.46161	1.17482
UBE2V1	0.600698	0.142976	1.7176	0.608269	0.254157	0.0646912	0.428296	0.39977
COPS5	0.343134	0.0726507	0.0478659	0.318315	0.15344	0.276738	0.77902	0.101558
RIPK2	0.65551	0.078253	0.165142	0.855837	0.486482	0.362925	0.729954	0.122465
TNP2	0.941406	0.226336	0.818061	0.220294	0.716091	1.54082	0.594284	0.872464
PDCD5	0.104855	0.189139	0.458098	0.473929	0.728541	0.850699	0.6353	0.747153
RAD51C	0.633005	-0.285219	0.130025	0.975405	0.783942	1.07619	0.87128	1.19238
WAPAL	0.623802	0.100919	0.19506	1.15911	0.305301	0.811821	1.05926	0.372239
IL6	0.62044	0.0343347	1.3279	1.00285	0.629976	1.48702	0.627506	1.28092
SP110	-0.592398	-0.0589156	-0.0987686	-0.279244	0.0636603	-1.2796	-0.920243	0.0704032
PSEN1	0.476537	-0.287784	-0.227348	0.535378	-0.421693	-1.08689	-0.532893	0.193085
NLRC4	-0.60474	-0.115011	-0.438552	-0.528859	-0.324512	-0.876701	-2.0612	-0.802761
LIG1	0.000947	0.0408978	0.630475	0.511593	0.328865	0.423838	-0.254509	0.255756
DCT	0.0490232	0.23369	0.114162	-0.439145	-0.0929607	-1.32158	-0.509873	-0.0750993
NRIP1	0.580148	0.377531	0.705634	1.28781	0.421937	1.51035	0.747027	0.10738
NSMAF	0.144883	0.0638788	0.528417	0.773545	-0.140485	0.675374	0.860679	0.111739
CHEK2	0.780277	0.587631	0.786726	1.01934	1.04567	1.00671	0.818642	0.977849
IFNG	0.314713	1.10613	0.728661	1.50608	0.876522	-0.73995	1.57902	0.496301
E2F1	-0.43346	0.0961971	-0.470639	-0.343841	-0.138052	-0.549091	-0.667012	-0.0838289
RECRUITMENT OF INFLAMMATORY LEUKOCYTES
SOCS1	0.063322	-0.596422	-0.408414	-0.0044117	-0.526654	-0.518406	-0.628374	-0.103438
TNFRSF6B	-1.08573	-0.841445	-0.605347	-0.876791	-0.870026	-0.218354	-0.296576	-0.580982
ADAMTS13	0.216003	-0.0722573	0.504262	0.508666	0.460445	0.538557	0.329494	0.540175
ELP2	0.490785	-0.0772929	0.120195	0.497681	0.503589	0.633841	0.834549	0.560765
TLR3	0.343273	0.526862	0.728522	-0.353014	1.47979	0.639049	-0.163866	0.0875312
ADAMTS12	1.19045	1.08416	0.857922	0.687049	1.12031	0.415174	0.979371	0.97605
BFSP2	-0.142982	0.259543	-0.479925	-0.803364	-0.0780201	-1.73099	-1.33653	0.133941
IL6	0.62044	0.0343347	1.3279	1.00285	0.629976	1.48702	0.627506	1.28092
SP110	-0.592398	-0.0589156	-0.0987686	-0.279244	0.0636603	-1.2796	-0.920243	0.0704032
ALDH1L1	0.384145	0.0438108	0.591241	-0.127535	0.216913	0.290249	0.4692	0.330042
GZMM	1.15536	1.0454	0.838067	1.62755	0.669451	-0.518718	1.57806	0.375033
NCR1	0.471802	0.213841	0.464796	1.30495	0.48046	0.744406	1.50527	0.891791
IFNA6	1.0906	0.209101	0.286832	0.102555	0.75399	0.786817	0.603087	0.246052
IFNG	0.314713	1.10613	0.728661	1.50608	0.876522	-0.73995	1.57902	0.496301
STABILIZATION OF MICROTUBULES
PANK4	0.276725	0.0266845	-0.0365734	0.36964	-0.00869906	0.169435	-0.0204725	-0.0852604
KLF10	0.702513	0.259184	0.127711	0.482139	-0.18338	0.341198	0.962343	-0.233385
FMR1	1.00925	0.809718	1.17436	1.87857	0.38646	0.645927	1.48596	0.906573
STK24	-0.00600636	0.00691617	0.0856998	-0.193485	-0.173428	-0.687405	-0.482068	0.202165
CHUK	0.289039	0.116572	0.285509	0.826741	0.373246	0.806855	1.24195	0.360301
IGF1	-1.3483	-0.474933	-0.711052	-1.41893	-0.193058	-0.570855	-2.20302	-0.634637
HIST1H1E	0.180311	0.0393059	0.370282	-0.131864	1.02954	1.22893	0.248241	-0.216381
MT1E	0.350397	0.0322332	-0.0137258	0.426031	0.143288	0.930358	0.0129237	-0.0800977
UBE2V1	0.600698	0.142976	1.7176	0.608269	0.254157	0.0646912	0.428296	0.39977
HLA-DRB1	0.264071	-0.593696	0.185335	0.743559	-0.818974	-1.03296	-0.949832	-0.00675237
SP110	-0.592398	-0.0589156	-0.0987686	-0.279244	0.0636603	-1.2796	-0.920243	0.0704032
TINF2	-0.217763	-0.168237	-0.0166958	0.0894464	-0.212765	-0.287572	-0.36828	-0.125081
PCOLCE	-0.430163	-0.0050837	0.109759	-0.423062	0.104147	-0.288763	-0.670369	-0.0106061
SGK2	0.662469	0.787472	1.76887	-0.254959	0.433837	1.55389	0.247179	0.531079
IFNG	0.314713	1.10613	0.728661	1.50608	0.876522	-0.73995	1.57902	0.496301
OSGEP	0.175263	-0.0742456	0.40761	0.990951	0.524402	0.634462	1.22795	0.438998
UBIQUITINATION
ADRB2	-1.49387	-1.20108	-1.26089	-0.744736	-1.60982	-0.983322	-0.587682	-1.41574
PRICKLE1	-0.918156	-0.300038	-0.0273179	-0.886578	0.217246	-1.15954	-0.932347	0.294231
OTUB1	-0.37199	-0.103443	0.107283	-0.2564	-0.606025	-0.89629	-0.701757	-0.224283
MDM2	-0.769966	-0.0337253	0.25343	-0.763384	0.136771	-0.79694	-1.20269	-0.0574347
SKP1	0.473347	0.021265	0.167731	0.433776	0.45627	-0.0343847	0.477134	0.358725
CAND1	0.214162	-0.15393	0.0491173	0.370541	0.387646	0.520821	0.620838	0.359747
TGFBR1	0.641986	0.014405	0.268279	0.435194	-0.0170534	-0.217927	1.1126	0.424903
FBXW7	0.284068	0.207423	-0.0214401	0.326393	-0.156809	0.477452	0.732978	0.0198545
NEDD4	0.717299	-0.468892	0.961366	0.966332	0.462747	0.731475	0.774927	0.407575
RNF133	0.255724	0.194475	-0.33851	-1.00493	0.0902772	-0.939428	-0.838274	0.196814
RCHY1	0.303767	0.105618	0.272301	1.09043	0.968626	0.230268	0.903957	0.9567
UBE2V1	0.600698	0.142976	1.7176	0.608269	0.254157	0.0646912	0.428296	0.39977
RIPK2	0.65551	0.078253	0.165142	0.855837	0.486482	0.362925	0.729954	0.122465
IL6	0.62044	0.0343347	1.3279	1.00285	0.629976	1.48702	0.627506	1.28092
UBE2D1	0.15057	0.315879	0.868414	0.833122	0.494459	0.970658	1.09572	0.539488
